# Supplementary material for: MetaPGN: a pipeline for construction and graphical visualization of annotated pangenome networks
Source: Gigascience. 2018 Oct 2;7(11):giy121. doi: 10.1093/gigascience/giy121 (PMC6251982; doi:10.1093/gigascience/giy121)
Supplement: Supplemental Files [file giy121_supplemental_files.zip]

Archive with 10 entries (10 files):
- PBP_responses_to_editor_and_reviewers.R2.docx
- Supplementary Figure S1.pdf
- Supplementary Figure S2.pdf
- Supplementary File S1.docx
- Supplementary File S2.docx
- Supplementary File S3.pdf
- Supplementary File S4.pdf
- Supplementary Table S1.xlsx
- Supplementary Table S2.xlsx
- Supplementary Table S3.xlsx
