# Supplementary material for: MetaPGN: a pipeline for construction and graphical visualization of annotated pangenome networks
Source: Gigascience. 2018 Oct 2;7(11):giy121. doi: 10.1093/gigascience/giy121 (PMC6251982; doi:10.1093/gigascience/giy121)
Supplement: Supplemental Files [file giy121_supplemental_files.zip › Supplementary Table S1.xlsx]

## Sheet: Strains
Metadata_of_genome_assemblies_used_in_this_study
Genus	Sample_group	Merged_fa_name	NCBI_name	NCBI_Accession_number	Length (bp)
Bifidobacterium
	1	Bifidobacterium_longum_NCC2705.fasta	Bifidobacterium longum NCC2705, complete genome Bifidobacterium longum NCC2705 plasmid pBLO1, complete sequence	NC_004307.2 NC_004943.1	2,256,640 3,626
	2	Bifidobacterium_longum_JCM_1217.fasta	Bifidobacterium longum subsp. longum JCM 1217 DNA, complete genome	NC_015067.1	2385164
	3	Bifidobacterium_longum_JDM301.fasta	Bifidobacterium longum subsp. longum JDM301, complete genome	NC_014169.1	2477838
	4	Bifidobacterium_longum_infantis_157F.fasta	Bifidobacterium longum subsp. infantis 157F DNA, complete genome Bifidobacterium longum subsp. infantis 157F plasmid p157F-NC1 DNA, complete sequence Bifidobacterium longum subsp. infantis 157F plasmid p157F-NC2 DNA, complete sequence	NC_015052.1 NC_015053.1 NC_015066.1	2,400,312 4,895 3,624
	5	Bifidobacterium_longum_infantis_ATCC_15697.fasta	Bifidobacterium longum subsp. infantis ATCC 15697, complete genome	NC_011593.1	2832748
Clostridium
	1	Clostridium_SY8519.fasta	Clostridium sp. SY8519 DNA, complete genome	NC_015737.1	2835737
	2	Clostridium_saccharolyticum_WM1.fasta	Clostridium saccharolyticum WM1, complete genome	NC_014376.1	4662871
	3	Clostridium_tetani_E88.fasta	Clostridium tetani E88, complete genome	NC_004557.1	2799251
	4	Clostridium_perfringens_ATCC_13124.fasta	Clostridium perfringens ATCC 13124, complete genome	NC_008261.1	3256683
	5	Clostridium_perfringens_13.fasta	Clostridium perfringens str. 13 DNA, complete genome Clostridium perfringens str. 13 plasmid pCP13 DNA, complete sequence	NC_003366.1 NC_003042.1	3,031,430 54,310
Escherichia
	Ref.	Escherichia_coli_K_12_substr__MG1655.fasta	Escherichia coli str. K-12 substr. MG1655, complete genome	NC_000913.3	4641652
	1	Escherichia_coli_O26_H11_11368.fasta	Escherichia coli O26:H11 str. 11368 DNA, complete genome Escherichia coli O26:H11 str. 11368 plasmid pO26_1 DNA, complete sequence Escherichia coli O26:H11 str. 11368 plasmid pO26_2 DNA, complete sequence Escherichia coli O26:H11 str. 11368 plasmid pO26_3 DNA, complete sequence Escherichia coli O26:H11 str. 11368 plasmid pO26_4 DNA, complete sequence	NC_013361.1 NC_013369.1 NC_013362.1 NC_013363.1 NC_014543.1	5,697,240 85,167 63,365 5,686 4,073
	1	Escherichia_albertii_KF1.fasta	Escherichia albertii KF1, complete genome	NZ_CP007025.1	4701875
	2	Escherichia_coli_55989.fasta	Escherichia coli 55989 chromosome, complete genome Escherichia coli 55989 plasmid 55989p, complete sequence	NC_011748.1 NC_011752.1	5,154,862 72,482
	2	Escherichia_fergusonii_ATCC_35469.fasta	Escherichia fergusonii ATCC 35469 chromosome, complete genome Escherichia fergusonii ATCC 35469 plasmid pEFER, complete genome	NC_011740.1 NC_011743.1	4,588,711 55,150
	3	Escherichia_coli_O157_H7_EDL933.fasta	Escherichia coli O157:H7 str. EDL933, complete genome Escherichia coli O157:H7 str. EDL933 plasmid, complete sequence	NZ_CP008957.1 NZ_CP008958.1	5,547,323 92,076
	4	Escherichia_coli_O104_H4_str_2011C_3493.fasta	Escherichia coli O104:H4 str. 2011C-3493, complete genome Escherichia coli O104:H4 str. 2011C-3493 plasmid pAA-EA11, complete sequence Escherichia coli O104:H4 str. 2011C-3493 plasmid pG-EA11, complete sequence Escherichia coli O104:H4 str. 2011C-3493 plasmid pESBL-EA11, complete sequence	CP003289.1 NC_018666.1 NC_018660.1 NC_018659.1	5,273,097 74,217 1,549 88,544
	5	Escherichia_coli_O127_H6_E2348_69.fasta	Escherichia coli 0127:H6 E2348/69 complete genome, strain E2348/69	NC_011601.1	4965553
Klebsiella
	3	Klebsiella_oxytoca_strain_CAV1374.fasta	Klebsiella oxytoca strain CAV1374, complete genome Klebsiella oxytoca strain CAV1374 plasmid pCAV1374-14, complete sequence Klebsiella oxytoca strain CAV1374 plasmid pCAV1374-150, complete sequence Klebsiella oxytoca strain CAV1374 plasmid pCAV1374-16, complete sequence Klebsiella oxytoca strain CAV1374 plasmid pCAV1374-1919, complete sequence Klebsiella oxytoca strain CAV1374 plasmid pCAV1374-22…	NZ_CP011636.1 NZ_CP011627.1 NZ_CP011633.1 NZ_CP011628.1 NZ_CP011625.1 NZ_CP011634.1 NZ_CP011629.1 NZ_CP011630.1 NZ_CP011631.1 NZ_CP011626.1 NZ_CP011632.1 NZ_CP011635.1	6,257,473 14,274 150,318 16,069 1,919 227,680 33,610 49,200 53,596 6,538 83,652 332,956
	4	Klebsiella_pneumoniae_subsp_pneumoniae_HS11286.fasta	Klebsiella pneumoniae str. Kp52.145, chromosome, complete genome Klebsiella pneumoniae subsp. pneumoniae HS11286 plasmid pKPHS1, complete sequence Klebsiella pneumoniae subsp. pneumoniae HS11286 plasmid pKPHS2, complete sequence Klebsiella pneumoniae subsp. pneumoniae HS11286 plasmid pKPHS3, complete sequence Klebsiella pneumoniae subsp. pneumoniae HS11286 plasmid pKPHS4, complete sequence Klebsi…	NC_016845.1 NC_016838.1 NC_016846.1 NC_016839.1 NC_016840.1 NC_016847.1 NC_016841.1	5,333,942 122,799 111,195 105,974 3,751 3,353 1,308
Shigella
	1	Shigella_sonnei_53G.fasta	Shigella sonnei 53G main chromosome, complete genome Shigella sonnei 53G plasmid A, complete genome Shigella sonnei 53G plasmid B, complete genome Shigella sonnei 53G plasmid C, complete genome Shigella sonnei 53G plasmid E, complete genome	HE616528.1 HE616529.1 HE616530.1 HE616531.1 HE616532.1	4,988,504 215,774 5,153 2,089 8,953
	5	Shigella_boydii_CDC_3083-94.fasta	Shigella boydii CDC 3083-94, complete genome Shigella boydii CDC 3083-94 plasmid pBS512_2, complete sequence Shigella boydii CDC 3083-94 plasmid pBS512_211, complete sequence Shigella boydii CDC 3083-94 plasmid pBS512_33, complete sequence Shigella boydii CDC 3083-94 plasmid pBS512_5, complete sequence Shigella boydii CDC 3083-94 plasmid pBS512_7, complete sequence	CP001063.1 CP001058.1 CP001062.1 CP001059.1 CP001060.1 CP001061.1	4,615,997 2,089 210,919 33,103 5,114 7,437
Salmonella
	2	Salmonella_enterica_subsp_enterica_serovar_Typhi_str_CT18.fasta	Salmonella enterica subsp. enterica serovar Typhi str. CT18, complete genome Salmonella enterica subsp. enterica serovar Typhi str. CT18 plasmid pHCM1, complete sequence Salmonella enterica subsp. enterica serovar Typhi str. CT18 plasmid pHCM2, complete sequence	NC_003198.1 NC_003384.1 NC_003385.1	4,809,037 218,160 106,516
	3	Salmonella_enterica_subsp_enterica_serovar_Typhimurium_str_LT2.fasta	Salmonella enterica subsp. enterica serovar Typhimurium str. LT2, complete genome Salmonella enterica subsp. enterica serovar Typhimurium str. LT2 plasmid pSLT, complete sequence	NC_003197.2 NC_003277.2	4,857,450 93,933
Enterobacter
	4	Enterobacter_aerogenes_KCTC_2190.fasta	Enterobacter aerogenes KCTC 2190 chromosome, complete genome	NC_015663.1	5280350
	5	Enterobacter_cloacae_subsp_cloacae_ATCC_13047.fasta	Enterobacter cloacae subsp. cloacae ATCC 13047 chromosome, complete genome Enterobacter cloacae subsp. cloacae ATCC 13047 plasmid pECL_A, complete sequence Enterobacter cloacae subsp. cloacae ATCC 13047 plasmid pECL_B, complete sequence	NC_014121.1 NC_014107.1 NC_014108.1	5,314,581 199,562 84,653
Haemophilus
	1	Haemophilus_parasuis_SH0165.fasta	Haemophilus parasuis SH0165, complete genome	NC_011852.1	2269156
	2	Haemophilus_influenzae_F3047.fasta	Haemophilus influenzae F3047 complete genome	NC_014922.1	2007018
	3	Haemophilus_somnus_129PT.fasta	Haemophilus somnus 129PT, complete genome Haemophilus somnus 129PT plasmid pHS129, complete sequence	NC_008309.1 NC_006298.1	2,007,700 5,178
	4	Haemophilus_ducreyi_35000HP.fasta	Haemophilus ducreyi strain 35000HP complete genome	NC_002940.2	1698955
	5	Haemophilus_somnus_2336.fasta	Haemophilus somnus 2336, complete genome	NC_010519.1	2263857
Lactobacillus
	1	Lactobacillus_rhamnosus_GG_ATCC_53103.fasta	Lactobacillus rhamnosus GG whole genome sequence, strain GG (ATCC 53103)	NC_013198.1	3010111
	2	Lactobacillus_rhamnosus_Lc_705.fasta	Lactobacillus rhamnosus Lc 705 whole genome sequence, strain Lc 705 Lactobacillus rhamnosus Lc 705 plasmid sequence, strain Lc 705	NC_013199.1 NC_013200.1	2,968,598 64,508
	3	Lactobacillus_reuteri_JCM_1112.fasta	Lactobacillus reuteri JCM 1112 DNA, complete genome	NC_010609.1	2039414
	4	Lactobacillus_salivarius_UCC118.fasta	Lactobacillus salivarius UCC118 chromosome, complete genome Lactobacillus salivarius UCC118 plasmid pMP118, complete sequence Lactobacillus salivarius UCC118 plasmid pSF118-20, complete sequence Lactobacillus salivarius UCC118 plasmid pSF118-44, complete sequence	NC_007929.1 NC_007930.1 NC_006529.1 NC_006530.1	1,827,111 242,436 20,417 44,013
	5	Lactobacillus_reuteri_SD2112.fasta	Lactobacillus reuteri SD2112, complete genome Lactobacillus reuteri SD2112 plasmid pLR580, complete sequence Lactobacillus reuteri SD2112 plasmid pLR581, complete sequence Lactobacillus reuteri SD2112 plasmid pLR584, complete sequence Lactobacillus reuteri SD2112 plasmid pLR585, complete sequence	NC_015697.1 NC_015699.1 NC_015700.1 CP002847.1 NC_015698.1	2,264,399 7,047 12,160 19,059 14,173
Neisseria
	1	Neisseria_meningitidis_alpha14.fasta	Neisseria meningitidis alpha14 complete genome	NC_013016.1	2145295
	5	Neisseria_meningitidis_MC58.fasta	Neisseria meningitidis MC58 chromosome, complete genome	NC_003112.2	2272360
	3	Neisseria_meningitidis_FAM18.fasta	Neisseria meningitidis serogroup C FAM18 complete genome	NC_008767.1	2194961
	4	Neisseria_meningitidis_053442.fasta	Neisseria meningitidis 053442, complete genome	NC_010120.1	2153416
	2	Neisseria_meningitidis_Z2491.fasta	Neisseria meningitidis serogroup A strain Z2491 complete genome	NC_003116.1	2184406
Pseudomonas
	1	Pseudomonas_putida_S16.fasta	Pseudomonas putida S16, complete genome	NC_015733.1	5984790
	2	Pseudomonas_mendocina_NK_01.fasta	Pseudomonas mendocina NK-01, complete genome	NC_015410.1	5434353
	3	Pseudomonas_mendocina_ymp.fasta	Pseudomonas mendocina ymp, complete genome	NC_009439.1	5072807
	4	Pseudomonas_stutzeri_A1501.fasta	Pseudomonas stutzeri A1501, complete genome	NC_009434.1	4567418
	5	Pseudomonas_stutzeri_strain_CGMCC_1_1803.fasta	Pseudomonas stutzeri strain CGMCC 1.1803, complete genome	NC_015740.1	4547930
Staphylococcus
	1	Staphylococcus_pseudintermedius_HKU10_03.fasta	Staphylococcus pseudintermedius HKU10-03, complete genome	NC_014925.1	2617381
	2	Staphylococcus_saprophyticus_ATCC_15305.fasta	Staphylococcus saprophyticus subsp. saprophyticus ATCC 15305 DNA, complete genome Staphylococcus saprophyticus subsp. saprophyticus ATCC 15305 plasmid pSSP1, complete sequence Staphylococcus saprophyticus subsp. saprophyticus ATCC 15305 plasmid pSSP2, complete sequence	NC_007350.1 NC_007351.1 NC_007352.1	2,516,575 38,454 22,870
	3	Staphylococcus_lugdunensis_HKU09_01.fasta	Staphylococcus lugdunensis HKU09-01, complete genome	NC_013893.1	2658366
	4	Staphylococcus_haemolyticus_JCSC1435.fasta	Staphylococcus haemolyticus JCSC1435 DNA, complete genome Staphylococcus haemolyticus JCSC1435 plasmid pSHaeA DNA, complete sequence Staphylococcus haemolyticus JCSC1435 plasmid pSHaeB DNA, complete sequence Staphylococcus haemolyticus JCSC1435 plasmid pSHaeC DNA, complete sequence	NC_007168.1 NC_007169.1 NC_007170.1 NC_007171.1	2,685,015 2,300 2,366 8,180
	5	Staphylococcus_epidermidis_RP62A.fasta	Staphylococcus epidermidis RP62A, complete genome Staphylococcus epidermidis RP62A plasmid pSERP, complete sequence	NC_002976.3 NC_006663.1	2,616,530 27,310
Streptococcus
	1	Streptococcus_uberis_0140J.fasta	Streptococcus uberis 0140J complete genome	NC_012004.1	1852352
	2	Streptococcus_thermophilus_LMG_18311.fasta	Streptococcus thermophilus LMG 18311, complete genome	NC_006448.1	1796846
	3	Streptococcus_thermophilus_CNRZ1066.fasta	Streptococcus thermophilus CNRZ1066, complete genome	NC_006449.1	1796226
	4	Streptococcus_suis_ST3_genome.fasta	Streptococcus suis ST3, complete genome	NC_015433.1	2028815
	5	Streptococcus_thermophilus_LMD_9.fasta	Streptococcus thermophilus LMD-9, complete genome Streptococcus thermophilus LMD-9 plasmid 1, complete sequence Streptococcus thermophilus LMD-9 plasmid 2, complete sequence	NC_008532.1 NC_008500.1 NC_008501.1	1,856,368 4,449 3,361
Yersinia
	1	Yersinia_pseudotuberculosis_IP_32953.fasta	Yersinia pseudotuberculosis IP32953 genome, complete sequence Yersinia pseudotuberculosis IP32953 pYV plasmid, complete sequence Yersinia pseudotuberculosis IP32953 cryptic plasmid, complete sequence	NC_006155.1 NC_006153.2 NC_006154.1	4,744,671 68,525 27,702
	2	Yersinia_pseudotuberculosis_IP_31758.fasta	Yersinia pseudotuberculosis IP 31758, complete genome Yersinia pseudotuberculosis IP 31758 plasmid plasmid_153kb, complete sequence Yersinia pseudotuberculosis IP 31758 plasmid plasmid_59kb, complete sequence	NC_009708.1 NC_009705.1 NC_009704.1	4,723,306 153,140 58,679
	3	Yersinia_pseudotuberculosis_YPIII.fasta	Yersinia pseudotuberculosis YPIII, complete genome	NC_010465.1	4689441
	4	Yersinia_pseudotuberculosis_PB1.fasta	Yersinia pseudotuberculosis PB1/+, complete genome Yersinia pseudotuberculosis PB1/+ plasmid pYPTS01, complete sequence	NC_010634.1 NC_010635.1	4,695,619 69,812
	5	Yersinia_pestis_Z176003.fasta	Yersinia pestis Z176003, complete genome	NC_014029.1	4553586
