# Supplementary material for: MetaPGN: a pipeline for construction and graphical visualization of annotated pangenome networks
Source: Gigascience. 2018 Oct 2;7(11):giy121. doi: 10.1093/gigascience/giy121 (PMC6251982; doi:10.1093/gigascience/giy121)
Supplement: Supplemental Files [file giy121_supplemental_files.zip › Supplementary Table S2.xlsx]

## Sheet: 5_mock_metagenomic_datasets
Table S2. Statistics for the 5 mock metagenomic datasets
Strain	Genome length (bp)*	Relative abundance (%)	Number of read pairs	Depth (×)
Sample 1
Bifidobacterium longum NCC2705	2260266	0.804881	247466	17.5177											3952215
Clostridium SY8519	2835737	5.21036	2011329	113.485											9902499
Escherichia coli O26:H11 str. 11368	5855531	3.10637	2474759	67.6218											1837973
Haemophilus parasuis SH0165	2269156	5.95363	1837973	129.597											7581033
Lactobacillus rhamnosus GG (ATCC 53103)	3010111	18.495	7581033	402.964											325870
Neisseria meningitidis alpha14	2145295	13.5275	3952215	294.763											2474759
Pseudomonas putida S16	5984790	12.1538	9902499	264.738											12835998
Staphylococcus pseudintermedius HKU10-03	2617381	13.6994	4880914	298.369											2011329
Streptococcus uberis 0140J	1852352	1.28736	325870	28.1476											4880914
Yersinia pseudotuberculosis IP 32953	4840898	2.08599	1374282	45.4224											247466
Escherichia albertii KF1	4701875	20.0535	12835998	436.796											2575662
Shigella sonnei 53G	5220473	3.62234	2575662	78.9403											1374282
Total		100	50000000
Sample 2
Bifidobacterium longum JCM 1217	2385164	1.84605	484949	32.531
Clostridium saccharolyticum WM1	4662871	14.9261	7666742	263.074
Escherichia coli 55989	5227344	16.2559	9361335	286.534
Haemophilus influenzae F3047	2007018	0.25507	56525	4.50619
Lactobacillus rhamnosus Lc 705	3033106	1.01565	338932	17.8791
Neisseria meningitidis Z2491	2184406	6.03459	1450185	106.221
Pseudomonas mendocina NK-01	5434353	9.23889	5531268	162.853
Staphylococcus saprophyticus ATCC 15305	2577899	0.584093	165762	10.2882
Streptococcus thermophilus LMG 18311	1796846	3.26435	645153	57.4476
Yersinia pseudotuberculosis IP 31758	4935125	6.60161	3585601	116.248
Escherichia fergusonii ATCC 35469	4643861	35.1705	17993492	619.949
Salmonella enterica subsp enterica serovar Typhi str CT18	5133713	4.80722	2720056	84.7747
Total		100	50000000
Sample 3
Bifidobacterium longum JDM301	2477838	1.10206	429259	27.7183
Clostridium tetani E88	2799251	2.31742	1021802	58.4043
Escherichia coli O157:H7 str. EDL933	5639399	0.514211	455115	12.9124
Haemophilus somnus 129PT	2012878	3.8636	1225285	97.3957
Lactobacillus reuteri JCM 1112	2039414	25.4024	8156673	639.923
Neisseria meningitidis FAM18	2194961	1.44504	498435	36.333
Pseudomonas mendocina ymp	5072807	4.396	3513522	110.819
Staphylococcus lugdunensis HKU09-01	2658366	17.9636	7516193	452.38
Streptococcus thermophilus CNRZ1066	1796226	12.7334	3600490	320.716
Yersinia pseudotuberculosis YPIII	4689441	14.7918	10923857	372.713
Klebsiella oxytoca strain CAV1374	7227285	1.6895	1922005	42.55
Salmonella enterica subsp enterica serovar Typhimurium str LT2	4951383	13.7811	10737364	346.969
Total		100	50000000
Sample 4
Bifidobacterium longum infantis 157F	2408831	8.7548	2743963	182.26
Clostridium perfringens ATCC 13124	3256683	25.3422	10736404	527.477
Escherichia coli O104:H4 str. 2011C-3493	5437407	4.53337	3208329	94.4076
Haemophilus ducreyi 35000HP	1698955	4.54289	1002908	94.4494
Lactobacillus salivarius UCC118	2133977	6.19489	1722783	129.17
Neisseria meningitidis 053442	2153416	3.09347	867246	64.4369
Pseudomonas stutzeri A1501	4567418	5.7716	3432679	120.249
Staphylococcus haemolyticus JCSC1435	2697861	2.22196	780923	46.3136
Streptococcus suis ST3 genome	2028815	1.03912	274406	21.6407
Yersinia pseudotuberculosis PB1	4765431	20.4866	12704601	426.559
Klebsiella pneumoniae subsp pneumoniae HS11286	5682322	2.63948	1955878	55.0726
Enterobacter aerogenes KCTC 2190	5280350	15.3796	10569880	320.278
Total		100	50000000
Sample 5
Bifidobacterium longum infantis ATCC 15697	2832748	2.23425	769961	43.4891
Clostridium perfringens str. 13	3085740	4.27262	1604757	83.2089
Escherichia coli O127:H6 str. E2348/69	4965553	2.67547	1614505	52.0226
Haemophilus somnus 2336	2263857	2.23323	615527	43.5029
Lactobacillus reuteri SD2112	2316838	3.69056	1041988	71.9593
Neisseria meningitidis MC58	2272360	1.11167	306951	21.6128
Pseudomonas stutzeri strain CGMCC 1.1803	4547930	7.45943	4124861	145.116
Staphylococcus epidermidis RP62A	2643840	14.0173	4507060	272.758
Streptococcus thermophilus LMD-9	1864178	5.46197	1237306	106.196
Yersinia pestis Z176003	4553586	26.2065	14517680	510.11
Shigella boydii CDC 3083-94	4874659	13.7548	8159616	267.822
Enterobacter cloacae subsp cloacae ATCC 13047	5598796	16.8823	11499788	328.636
Total		100	50000000
* Length of plasmid(s) included
