# Supplementary material for: MetaPGN: a pipeline for construction and graphical visualization of annotated pangenome networks
Source: Gigascience. 2018 Oct 2;7(11):giy121. doi: 10.1093/gigascience/giy121 (PMC6251982; doi:10.1093/gigascience/giy121)
Supplement: Supplemental Files [file giy121_supplemental_files.zip › Supplementary Table S3.xlsx]

## Sheet: E.coli.PGN
Notes for attributes in tables of nodes and edges of the 5 E. coli genome pangenome network
The nodes file from the 760 meta PGN.
idx	The identity number of this node: positive number means this node can be found in the representative gene set; negative number means the gene of this node exsits exclusively on the reference genome.
status	The status of this node: 1, reference-specific (green node); 2, quey-specific (red node); 3, shared (blue node).
wt	Weight: the total occurrences of this node on the five E. coli genomes.
order	The order of this node on the reference genome (nodes are ordered according to their genes' locations on the reference genome. For query-specific genes, their orders = 0)
blued	The number of blue edges incident to this node.
greend	The number of green edges incident to this node.
redd	The number of red edges incident to this node.
ref_geneName	The name of reference gene.
ref_protein	NCBI annotation of the protein encoded by the reference gene.
ref_pid	NCBI accession number of the protein encoded by the reference gene.
ref_rlen	length of the reference gene.
ref_complement	Indicates that this reference gene is located on the complementary strand on its source genome if TRUE.
ref_note	Note of the reference gene.
id	The id of the representive gene (For those representive genes which represent more than one genes, we choose the id of the first gene as the id of its representive gene )
all_id	All the gene ids represented by this representive gene in the five E.coli genomes.
query_geneName	Name of the representive gene.
query_protein	NCBI annotation of the protein encoded by the representive gene.
query_pid	NCBI accession number of the protein encoded by the representive gene.
query_length	Length of the representative gene.
query_complement	Indicates that this representative gene is located on the complementary strand on its source genome if TRUE.
query_note	Note of the representative gene.
The edges file from the five E.coli PGN
source	The source node of this edge.
target	The target node of this edge.
status	The status of this edge: 1. reference-specific (green edge); 2. quey-specific (red edge); 3. shared (blue edge).
wt	Weight: the total occurrences of this gene adjacency on the five E.coli genomes.
samples	The E.coli strains which include this adjacency.

## Sheet: 760meta.PGN
Notes for attributes in tables of nodes and edges of the 760 metagenome pangenome network
The nodes file from the 760 meta PGN.
idx	The identity number of this node: positive number means this node can be found in the representative gene set; negative number means the gene of this node exsits exclusively on the reference genome.
status	The status of this node: 1, reference-specific (green node); 2, quey-specific (red node); 3, shared (blue node).
wt	Weight: the total occurrences of this node on the query assemblies.
order	The order of this gene on the reference genome (nodes are ordered according to their genes' locations on the reference genome. For query-specific genes, their orders = 0)
blued	The number of blue edges incident to this node.
redd	The number of green edges incident to this node.
greend	The number of red edges incident to this node.
id	The id of the representive gene.
len	The length of the representive gene.
com	The integrity of the representive gene.
from	The sample country of the representive gene.
phylum	The phylum of the representive gene.
genus	The genus of the representive gene.
cas	CRISPR Cas related annotation.
plassmid	Plassmid related annotation.
TT	The ratio of the number of samples which contain this gene to the total number of samples.
E	The ratio of the number of European samples which contain this gene to the total number of European samples.
C	The ratio of the number of Chinese samples which contain this gene to the total number of Chinese samples.
A	The ratio of the number of American samples which contain this gene to the total number of American samples.
max_abun	The max abundance of this gene among all the samples in this cohort.
agv_abun	The average abundance of this gene for the samples in this cohort.
Phage	Phage related annotation.
caseNum	The number of diabetics who carry this gene.
controlNum	The number of healthy persons who carry this gene.
caseRatio	The ratio of the number of diabetics who carry this gene to the total number of diabetics in this cohort.
controlRatio	The ratio of the number of healthy persons who carry this gene to the total number of healthy persons in this cohort.
ratio	controlNum/(controlNum+caseNum).
classification	The source(s) of this gene: 0, health-specific; 1, shared; 2, diabetes-spesific; 3, unknown phynotype.
ko	Accession No. of the representative gene at KEGG database.
ko_def	KEGG definition.
og	Accession No. of the representative gene at eggNOG database.
og_def	eggNOG definition.
protein	NCBI annotation of the protein encoded by the reference gene.
geneName	The name of reference gene.
pid	NCBI accession number of the protein encoded by the reference gene.
rlen	Length of the reference gene.
complement	Indicates that this reference gene is located on the complementary strand on its source genome if TRUE.
note	Note of the reference gene.
coordinate	The coordinate of this node after arrangement.
search	The arrangement rules for this node when arrangement it.
The edges file from the 760 meta PGN.
source	The source node of this edge.
target	The target node of this edge.
status	The status of this edge: 1. reference-specific (green edge); 2. quey-specific (red edge); 3. shared (blue edge).
wt	Weight: the total occurrences of this gene adjacency on the query assemblies.
classification	The source(s) of this gene adjacency: 0, health-specific; 1, shared; 2, diabetes-spesific; 3, unknown phynotype.
caseNum	The number of occurences in diabetics.
controlNum	The number of occurences in healthy persons.
ratio	controlNum/(controlNum+caseNum).

## Sheet: E.coli.sim.add.node
							Table of nodes in the 5 E. coli genome pangenome network
idx	status	wt	order	blued	redd	greend	ref	geneName	ref	protein	ref	pid	ref	rlen	ref	complement	ref	note	id	all	id	query	geneName	query	protein	query	pid	query	length	query	complement	query	note
7888	2	3	0	0	5	0	unknown	unknown	unknow	unknown	unknown	unknown	E.coli.O157.H7	gene	1464	E.coli.O157.H7	gene	1464,O26.H11	gene	1355,O104.H4	gene	3183	unknown	hypothetical protein	WP	2.41772e+07	207	FALSE	Derived by automated computational analysis using gene prediction method: Protein Homology.
151	2	1	0	0	2	0	unknown	unknown	unknow	unknown	unknown	unknown	E.coli.55989	gene	1813	E.coli.55989	gene	1813	unknown	membrane protein	WP	279144	2964	TRUE	Derived by automated computational analysis using gene prediction method: Protein Homology.
8699	2	1	0	0	2	0	unknown	unknown	unknow	unknown	unknown	unknown	E.coli.O127.H6	gene	1618	E.coli.O127.H6	gene	1618	unknown	hypothetical protein	WP	3.19354e+07	126	FALSE	Derived by automated computational analysis using gene prediction method: Protein Homology.
-169	1	1	2509	0	0	2	yffQ	CPZ-55 prophage; uncharacterized protein	NP	416943	378	FALSE	None	unknown	unknown	unknown	unknown	unknown	unknown	unknown	unknown
5751	3	6	2150	2	2	0	gatA	galactitol-specific enzyme IIA component of PTS	NP	416597	453	TRUE	galactitol-specific enzyme IIA of phosphotransferase system	E.coli.55989	gene	2515	E.coli.55989	gene	2515,O104.H4	gene	1794,O127.H6	gene	2395,O157.H7	gene	3259,O26.H11	gene	3282	unknown	PTS galactitol transporter subunit IIA	WP	182904	453	TRUE	phosphoenolpyruvate-dependent sugar phosphotransferase system; catalyzes the phosphorylation of incoming sugar substrates concomitant with their translocation across the cell membrane; IIB is phosphorylated by IIA and then transfers the phosphoryl group to the sugar; IIC forms the translocation channel; Derived by automated computational analysis using gene prediction method: Protein Homology.
5853	3	6	1409	2	4	0	uspF	stress-induced protein, ATP-binding protein	NP	415894	435	TRUE	putative filament protein	E.coli.55989	gene	1618	E.coli.55989	gene	1618,O104.H4	gene	2713,O127.H6	gene	1639,O157.H7	gene	2326,O26.H11	gene	2171	unknown	universal stress protein F	WP	1.08229e+06	435	TRUE	Derived by automated computational analysis using gene prediction method: Protein Homology.
6705	2	1	0	0	2	0	unknown	unknown	unknow	unknown	unknown	unknown	E.coli	O26.H11	gene	5988	E.coli	O26.H11	gene	5988	unknown	hypothetical protein	WP	842358	324	FALSE	Derived by automated computational analysis using gene prediction method: Protein Homology.
3853	3	6	791	2	1	0	bioC	malonyl-ACP O-methyltransferase, SAM-dependent	NP	415298	756	FALSE	biotin biosynthesis; reaction prior to pimeloyl CoA	E.coli.55989	gene	888	E.coli.55989	gene	888,O104.H4	gene	3489,O127.H6	gene	780,O157.H7	gene	930,O26.H11	gene	996	unknown	malonyl-[acyl-carrier protein] O-methyltransferase BioC	WP	246805	756	FALSE	methyltransferase; acyl carrier protein involved in an unidentified step in the synthesis of pimeloyl-CoA, a biotin precursor; member of the bio operon (bioABFCD); in Escherichia coli, bioC-null mutants require biotin for growth; Derived by automated computational analysis using gene prediction method: Protein Homology.
6572	2	1	0	0	2	0	unknown	unknown	unknow	unknown	unknown	unknown	E.coli.O127.H6	gene	2950	E.coli.O127.H6	gene	2950	unknown	hypothetical protein	WP	1.14012e+06	339	TRUE	Derived by automated computational analysis using gene prediction method: Protein Homology.
3594	3	6	206	2	1	0	dkgB	2,5-diketo-D-gluconate reductase B	NP	414743	804	FALSE	None	E.coli.55989	gene	215	E.coli.55989	gene	215,O104.H4	gene	4114,O127.H6	gene	218,O157.H7	gene	221,O26.H11	gene	221	unknown	2,5-diketo-D-gluconate reductase B	WP	997043	804	FALSE	Derived by automated computational analysis using gene prediction method: Protein Homology.
8032	2	1	0	0	2	0	unknown	unknown	unknow	unknown	unknown	unknown	E.coli.O127.H6	gene	484	E.coli.O127.H6	gene	484	unknown	hypothetical protein	WP	25786.1	198	FALSE	Derived by automated computational analysis using gene prediction method: Protein Homology.
6016	3	6	2017	2	0	0	hiuH	hydroxyisourate hydrolase	NP	416479	414	FALSE	None	E.coli.55989	gene	2348	E.coli.55989	gene	2348,O104.H4	gene	1949,O127.H6	gene	2226,O157.H7	gene	3061,O26.H11	gene	3115	unknown	5-hydroxyisourate hydrolase	WP	920132	414	FALSE	Derived by automated computational analysis using gene prediction method: Protein Homology.
6726	2	1	0	0	2	0	unknown	unknown	unknow	unknown	unknown	unknown	E.coli	O26.H11	gene	2545	E.coli	O26.H11	gene	2545	unknown	hypothetical protein	WP	1.11315e+06	321	TRUE	Derived by automated computational analysis using gene prediction method: Protein Homology.
5095	2	1	0	0	2	0	unknown	unknown	unknow	unknown	unknown	unknown	E.coli.O157.H7	gene	2369	E.coli.O157.H7	gene	2369	unknown	late gene antiterminator protein	WP	640158	555	TRUE	Derived by automated computational analysis using gene prediction method: Protein Homology.
3726	3	6	3684	2	0	0	lldR	dual role activator/repressor for lldPRD operon	NP	418061	777	FALSE	transcriptional regulator	E.coli.55989	gene	4321	E.coli.55989	gene	4321,O104.H4	gene	162,O127.H6	gene	4125,O157.H7	gene	4998,O26.H11	gene	5469	unknown	transcriptional regulator LldR	WP	1.29745e+06	777	FALSE	Derived by automated computational analysis using gene prediction method: Protein Homology.
6672	3	6	4488	2	0	0	trpR	transcriptional repressor, tryptophan-binding	NP	418810	327	FALSE	regulator for trp operon and aroH; trp aporepressor	E.coli.55989	gene	5352	E.coli.55989	gene	5352,O104.H4	gene	4326,O127.H6	gene	5048,O157.H7	gene	5914,O26.H11	gene	6159	unknown	Trp operon repressor	WP	68679.1	327	FALSE	Derived by automated computational analysis using gene prediction method: Protein Homology.
327	2	1	0	0	2	0	unknown	unknown	unknow	unknown	unknown	unknown	E.coli.O104.H4	gene	25	E.coli.O104.H4	gene	25	unknown	Outer membrane usher protein Agg3C	YP	6.79257e+06	2385	TRUE	COG3188 P pilus assembly protein, porin PapC
5273	3	6	3937	2	0	0	mobB	molybdopterin-guanine dinucleotide biosynthesis protein B	NP	418293	528	TRUE	None	E.coli.55989	gene	4591	E.coli.55989	gene	4591,O104.H4	gene	4934,O127.H6	gene	4461,O157.H7	gene	5325,O26.H11	gene	5182	unknown	molybdopterin-guanine dinucleotide biosynthesis protein MobB	WP	907641	528	TRUE	Derived by automated computational analysis using gene prediction method: Protein Homology.
1018	3	6	1033	1	5	1	putP	proline:sodium symporter	NP	415535	1509	FALSE	major sodium/proline symporter	E.coli.55989	gene	1214	E.coli.55989	gene	1214,O104.H4	gene	3171,O127.H6	gene	1128,O157.H7	gene	1477,O26.H11	gene	1369	unknown	sodium:proline symporter	WP	1.01849e+06	1509	FALSE	Derived by automated computational analysis using gene prediction method: Protein Homology.
-234	1	1	3387	0	0	2	gspC	general secretory pathway component, cryptic	NP	417783	816	FALSE	None	unknown	unknown	unknown	unknown	unknown	unknown	unknown	unknown
4071	2	5	0	0	2	0	unknown	unknown	unknow	unknown	unknown	unknown	E.coli.55989	gene	1753	E.coli.55989	gene	1753,O157.H7	gene	2201,O26.H11	gene	2308,O104.H4	gene	2591,O127.H6	gene	1745	unknown	fimbrial chaperone protein FimC	WP	554020	720	TRUE	involved in type 1 fimbriae biosynthesis, interacts with FimH; Derived by automated computational analysis using gene prediction method: Protein Homology.
519	2	1	0	0	2	0	unknown	unknown	unknow	unknown	unknown	unknown	E.coli.O157.H7	gene	5164	E.coli.O157.H7	gene	5164	unknown	enterotoxin	WP	1.30161e+06	1989	TRUE	Derived by automated computational analysis using gene prediction method: Protein Homology.
-205	1	1	2815	0	0	2	ygbF	CRISPR adaptation ssRNA endonuclease	NP	417234	285	TRUE	None	unknown	unknown	unknown	unknown	unknown	unknown	unknown	unknown
432	2	2	0	0	2	0	unknown	unknown	unknow	unknown	unknown	unknown	E.coli.O127.H6	gene	3559	E.coli.O127.H6	gene	3559,O157.H7	gene	4362	unknown	TonB-dependent siderophore receptor	WP	1.24067e+06	2142	FALSE	Derived by automated computational analysis using gene prediction method: Protein Homology.
753	3	6	2433	2	0	0	oxc	oxalyl CoA decarboxylase, ThDP-dependent	NP	416874	1695	TRUE	None	E.coli.55989	gene	2849	E.coli.55989	gene	2849,O104.H4	gene	1502,O127.H6	gene	2745,O157.H7	gene	3637,O26.H11	gene	3738	unknown	oxalyl-CoA decarboxylase	WP	1.28351e+06	1695	TRUE	Derived by automated computational analysis using gene prediction method: Protein Homology.
6744	2	1	0	0	2	0	unknown	unknown	unknow	unknown	unknown	unknown	E.coli.O157.H7	gene	1910	E.coli.O157.H7	gene	1910	unknown	transcriptional regulator	WP	361104	318	FALSE	Derived by automated computational analysis using gene prediction method: Protein Homology.
5340	2	2	0	0	2	0	unknown	unknown	unknow	unknown	unknown	unknown	E.coli.O157.H7	gene	1142	E.coli.O157.H7	gene	1142,O157.H7	gene	1611	unknown	hypothetical protein	WP	1.30421e+06	516	FALSE	Derived by automated computational analysis using gene prediction method: Protein Homology.
-227	1	1	3278	0	0	2	yhcA	putative periplasmic chaperone protein	NP	417682	675	FALSE	putative chaperone	unknown	unknown	unknown	unknown	unknown	unknown	unknown	unknown
321	2	2	0	0	3	0	unknown	unknown	unknow	unknown	unknown	unknown	E.coli.55989	gene	2416	E.coli.55989	gene	2416,O104.H4	gene	1890	unknown	hypothetical protein	WP	544732	2397	FALSE	Derived by automated computational analysis using gene prediction method: Protein Homology.
6906	2	1	0	0	2	0	unknown	unknown	unknow	unknown	unknown	unknown	E.coli.O127.H6	gene	2714	E.coli.O127.H6	gene	2714	unknown	hypothetical protein	WP	505906	297	FALSE	Derived by automated computational analysis using gene prediction method: Protein Homology.
521	2	3	0	0	2	0	unknown	unknown	unknow	unknown	unknown	unknown	E.coli.55989	gene	4856	E.coli.55989	gene	4856,O104.H4	gene	4686,O26.H11	gene	5718	unknown	alkyl/aryl-sulfatase	WP	1.30752e+06	1986	TRUE	Derived by automated computational analysis using gene prediction method: Protein Homology.
7721	2	2	0	0	2	0	unknown	unknown	unknow	unknown	unknown	unknown	E.coli.O157.H7	gene	1780	E.coli.O157.H7	gene	1780,O26.H11	gene	1644	unknown	hypothetical protein	WP	1.30392e+06	219	FALSE	Derived by automated computational analysis using gene prediction method: Protein Homology.
3230	3	5	3474	2	1	0	yhgA	transposase	31 family protein	NP	417870	879	FALSE	None	E.coli.55989	gene	4057	E.coli.55989	gene	4057,O104.H4	gene	397,O157.H7	gene	4744,O26.H11	gene	4915	unknown	ISNCY family transposase	WP	39059.1	879	FALSE	Derived by automated computational analysis using gene prediction method: Protein Homology.
6746	2	2	0	0	3	0	unknown	unknown	unknow	unknown	unknown	unknown	E.coli.O157.H7	gene	5823	E.coli.O157.H7	gene	5823,O26.H11	gene	6058	unknown	hypothetical protein	unknown	318	TRUE	internal stop; Derived by automated computational analysis using gene prediction method: Protein Homology.
637	2	1	0	0	2	0	unknown	unknown	unknow	unknown	unknown	unknown	E.coli.O127.H6	gene	4501	E.coli.O127.H6	gene	4501	unknown	histidine kinase	WP	105780	1836	FALSE	Derived by automated computational analysis using gene prediction method: Protein Homology.
6218	3	6	2316	2	0	0	arnF	undecaprenyl phosphate-alpha-L-ara4N exporter; flippase ArnEF subunit	NP	416761	387	FALSE	putative transport/receptor protein	E.coli.55989	gene	2681	E.coli.55989	gene	2681,O104.H4	gene	1638,O127.H6	gene	2572,O157.H7	gene	3522,O26.H11	gene	3547	unknown	4-amino-4-deoxy-L-arabinose-phospho-UDP flippase	WP	523879	387	FALSE	with ArnE is responsible for the transport of 4-amino-4-deoxy-L-arabinose-phosphoundecaprenol from the cytoplasm to the periplasm; Derived by automated computational analysis using gene prediction method: Protein Homology.
2412	3	6	103	2	0	0	guaC	GMP reductase	NP	414646	1044	FALSE	None	E.coli.55989	gene	104	E.coli.55989	gene	104,O104.H4	gene	4218,O127.H6	gene	111,O157.H7	gene	110,O26.H11	gene	109	unknown	guanosine monophosphate reductase	WP	1.21734e+06	1044	FALSE	Derived by automated computational analysis using gene prediction method: Protein Homology.
5946	2	1	0	0	2	0	unknown	unknown	unknow	unknown	unknown	unknown	E.coli.O157.H7	gene	2306	E.coli.O157.H7	gene	2306	unknown	hypothetical protein	WP	86434.1	426	TRUE	Derived by automated computational analysis using gene prediction method: Protein Homology.
4962	2	1	0	0	2	0	unknown	unknown	unknow	unknown	unknown	unknown	E.coli.O157.H7	gene	3056	E.coli.O157.H7	gene	3056	unknown	porin	WP	1.30413e+06	576	FALSE	Derived by automated computational analysis using gene prediction method: Protein Homology.
2063	3	6	2803	2	0	0	nlpD	activator of AmiC murein hydrolase activity, lipoprotein	NP	417222	1140	TRUE	lipoprotein	E.coli.55989	gene	3216	E.coli.55989	gene	3216,O104.H4	gene	1155,O127.H6	gene	3222,O157.H7	gene	4019,O26.H11	gene	4160	nlpD	lipoprotein NlpD	WP	1.27259e+06	1140	TRUE	outer membrane lipoprotein involved in stationary-phase cell survival; similar to LppB virulence determinant from Haemophilus somnus; Derived by automated computational analysis using gene prediction method: Protein Homology.
4905	3	6	1668	2	0	0	rsxA	SoxR iron-sulfur cluster reduction factor component; inner membrane protein of electron transport complex	NP	416144	582	FALSE	None	E.coli.55989	gene	1922	E.coli.55989	gene	1922,O104.H4	gene	2419,O127.H6	gene	1831,O157.H7	gene	2662,O26.H11	gene	2580	unknown	electron transport complex subunit A	WP	133193	582	FALSE	Derived by automated computational analysis using gene prediction method: Protein Homology.
5649	2	1	0	0	2	0	unknown	unknown	unknow	unknown	unknown	unknown	E.coli.O127.H6	gene	2837	E.coli.O127.H6	gene	2837	unknown	hypothetical protein	WP	1.193e+06	468	FALSE	Derived by automated computational analysis using gene prediction method: Protein Homology.
1495	2	1	0	0	2	0	unknown	unknown	unknow	unknown	unknown	unknown	E.coli	O26.H11	gene	1667	E.coli	O26.H11	gene	1667	unknown	tail fiber protein	WP	279108	1314	FALSE	Derived by automated computational analysis using gene prediction method: Protein Homology.
1481	3	6	2864	2	0	0	fucP	L-fucose transporter	NP	417281	1317	FALSE	fucose permease	E.coli.55989	gene	3280	E.coli.55989	gene	3280,O104.H4	gene	1093,O127.H6	gene	3281,O157.H7	gene	4084,O26.H11	gene	4222	unknown	L-fucose-proton symporter	WP	528603	1317	FALSE	Derived by automated computational analysis using gene prediction method: Protein Homology.
4478	3	6	1512	2	0	0	fdnI	formate dehydrogenase-N, cytochrome B556 (gamma) subunit, nitrate-inducible	NP	415993	654	FALSE	formate dehydrogenase-N, nitrate-inducible, cytochrome B556(Fdn) gamma subunit	E.coli.55989	gene	1721	E.coli.55989	gene	1721,O104.H4	gene	2621,O127.H6	gene	1719,O157.H7	gene	2233,O26.H11	gene	2276	unknown	formate dehydrogenase nitrate-inducible cytochrome b556(Fdn) subunit	WP	45648.1	654	FALSE	Derived by automated computational analysis using gene prediction method: Protein Homology.
4618	2	1	0	0	2	0	unknown	unknown	unknow	unknown	unknown	unknown	E.coli.55989	gene	2834	E.coli.55989	gene	2834	unknown	hypothetical protein	WP	208008	630	FALSE	Derived by automated computational analysis using gene prediction method: Protein Homology.
1317	3	6	3432	2	0	0	cysG	fused siroheme synthase 1,3-dimethyluroporphyriongen III dehydrogenase and siroheme ferrochelatase/uroporphyrinogen methyltransferase	NP	417827	1374	FALSE	uroporphyrinogen III methylase; sirohaeme biosynthesis	E.coli.55989	gene	4008	E.coli.55989	gene	4008,O104.H4	gene	441,O127.H6	gene	3875,O157.H7	gene	4704,O26.H11	gene	4867	unknown	siroheme synthase	WP	349855	1374	FALSE	Derived by automated computational analysis using gene prediction method: Protein Homology.
7636	2	1	0	0	2	0	unknown	unknown	unknow	unknown	unknown	unknown	E.coli.O127.H6	gene	1053	E.coli.O127.H6	gene	1053	unknown	hypothetical protein	unknown	223	TRUE	frameshifted; Derived by automated computational analysis using gene prediction method: Protein Homology.
1432	2	1	0	0	2	0	unknown	unknown	unknow	unknown	unknown	unknown	E.coli.O157.H7	gene	1495	E.coli.O157.H7	gene	1495	unknown	outer membrane protein	WP	1.30226e+06	1335	TRUE	Derived by automated computational analysis using gene prediction method: Protein Homology.
7078	2	1	0	0	2	0	unknown	unknown	unknow	unknown	unknown	unknown	E.coli.O157.H7	gene	3112	E.coli.O157.H7	gene	3112	unknown	hypothetical protein	WP	1.3103e+06	279	TRUE	Derived by automated computational analysis using gene prediction method: Protein Homology.
7961	2	1	0	0	2	0	unknown	unknown	unknow	unknown	unknown	unknown	E.coli.55989	gene	285	E.coli.55989	gene	285	unknown	hypothetical protein	WP	182301	201	TRUE	Derived by automated computational analysis using gene prediction method: Protein Homology.
1355	3	5	2603	2	0	0	hcaE	3-phenylpropionate dioxygenase, large (alpha) subunit	NP	417033	1362	FALSE	None	E.coli.55989	gene	3016	E.coli.55989	gene	3016,O104.H4	gene	1340,O157.H7	gene	3802,O26.H11	gene	3904	unknown	3-phenylpropionate/cinnamic acid dioxygenase subunit alpha	WP	211172	1362	FALSE	Derived by automated computational analysis using gene prediction method: Protein Homology.
8417	2	1	0	0	2	0	unknown	unknown	unknow	unknown	unknown	unknown	E.coli.O127.H6	gene	2057	E.coli.O127.H6	gene	2057	unknown	dehydrogenase	WP	1.3397e+06	171	FALSE	Derived by automated computational analysis using gene prediction method: Protein Homology.
194	3	6	2341	2	0	0	nuoG	NADH:ubiquinone oxidoreductase, chain G	NP	416786	2727	TRUE	NADH dehydrogenase I chain G	E.coli.55989	gene	2704	E.coli.55989	gene	2704,O104.H4	gene	1618,O127.H6	gene	2593,O157.H7	gene	3543,O26.H11	gene	3569	unknown	NADH-quinone oxidoreductase subunit G	WP	1.29708e+06	2727	TRUE	Catalyzes the transfer of electrons from NADH to quinone; Derived by automated computational analysis using gene prediction method: Protein Homology.
3970	3	6	1049	2	0	0	ycdX	alkaline phosphatase	NP	415552	738	FALSE	None	E.coli.55989	gene	1236	E.coli.55989	gene	1236,O104.H4	gene	3070,O127.H6	gene	1197,O157.H7	gene	1645,O26.H11	gene	1505	unknown	phosphatase	WP	283664	738	FALSE	Derived by automated computational analysis using gene prediction method: Protein Homology.
2835	3	5	644	1	2	1	ybeF	LysR family putative transcriptional regulator	NP	415162	954	TRUE	putative transcriptional regulator LYSR-type	E.coli.55989	gene	667	E.coli.55989	gene	667,O104.H4	gene	3697,O157.H7	gene	712,O26.H11	gene	762	unknown	LysR family transcriptional regulator	WP	378025	954	TRUE	Derived by automated computational analysis using gene prediction method: Protein Homology.
2588	3	6	2155	2	0	0	yegU	ADP-ribosylglycohydrolase family protein	NP	416602	1005	FALSE	None	E.coli.55989	gene	2522	E.coli.55989	gene	2522,O104.H4	gene	1790,O127.H6	gene	2400,O157.H7	gene	3265,O26.H11	gene	3288	unknown	ADP-ribosylglycohydrolase family protein	WP	712169	1005	FALSE	Derived by automated computational analysis using gene prediction method: Protein Homology.
714	3	5	2956	2	0	0	recJ	ssDNA exonuclease, 5' --> 3'-specific	NP	417368	1734	TRUE	ssDNA exonuclease, 5' --> 3' specific	E.coli.55989	gene	3385	E.coli.55989	gene	3385,O104.H4	gene	998,O157.H7	gene	4199,O26.H11	gene	4345	unknown	ssDNA exonuclease RecJ	WP	813220	1734	TRUE	Derived by automated computational analysis using gene prediction method: Protein Homology.
8276	2	1	0	0	2	0	unknown	unknown	unknow	unknown	unknown	unknown	E.coli.O104.H4	gene	2496	E.coli.O104.H4	gene	2496	unknown	hypothetical protein	AFS74387.1	183	FALSE	None
6682	3	4	1176	1	1	1	iraM	RpoS stabilzer during Mg starvation, anti-RssB factor	NP	415678	324	TRUE	None	E.coli.55989	gene	1344	E.coli.55989	gene	1344,O104.H4	gene	2968,O26.H11	gene	1830	unknown	anti-adapter protein IraM	WP	1.30713e+06	324	TRUE	interacts RssB preventing the degradation of the stress sigma factor RpoS; Derived by automated computational analysis using gene prediction method: Protein Homology.
4164	3	6	144	2	0	0	sfsA	sugar fermentation stimulation protein A	NP	414688	705	TRUE	probable regulator for maltose metabolism	E.coli.55989	gene	149	E.coli.55989	gene	149,O104.H4	gene	4177,O127.H6	gene	153,O157.H7	gene	157,O26.H11	gene	154	unknown	DNA/RNA nuclease SfsA	WP	396036	705	TRUE	Derived by automated computational analysis using gene prediction method: Protein Homology.
974	3	6	3663	2	3	0	aldB	aldehyde dehydrogenase B	NP	418045	1539	TRUE	aldehyde dehydrogenase B (lactaldehyde dehydrogenase)	E.coli.55989	gene	4293	E.coli.55989	gene	4293,O104.H4	gene	182,O127.H6	gene	4109,O157.H7	gene	4974,O26.H11	gene	5494	unknown	aldehyde dehydrogenase	WP	183978	1539	TRUE	catalyzes the oxidation of acetaldehyde, benzaldehyde, propionaldehyde and other aldehydes; Derived by automated computational analysis using gene prediction method: Protein Homology.
8795	2	1	0	0	2	0	unknown	unknown	unknow	unknown	unknown	unknown	E.coli.O157.H7	gene	5363	E.coli.O157.H7	gene	5363	unknown	hypothetical protein	WP	1.31344e+06	102	FALSE	Derived by automated computational analysis using gene prediction method: Protein Homology.
6854	2	1	0	0	2	0	unknown	unknown	unknow	unknown	unknown	unknown	E.coli	O26.H11	gene	1286	E.coli	O26.H11	gene	1286	unknown	toxin RelE	WP	692026	303	FALSE	Derived by automated computational analysis using gene prediction method: Protein Homology.
7999	2	1	0	0	2	0	unknown	unknown	unknow	unknown	unknown	unknown	E.coli.O157.H7	gene	5850	E.coli.O157.H7	gene	5850	unknown	hypothetical protein	WP	1.30378e+06	201	TRUE	Derived by automated computational analysis using gene prediction method: Protein Homology.
3341	3	6	1233	2	0	0	kdsA	3-deoxy-D-manno-octulosonate 8-phosphate synthase	NP	415733	855	FALSE	2-dehydro-3-deoxyphosphooctulonate aldolase	E.coli.55989	gene	1411	E.coli.55989	gene	1411,O104.H4	gene	2911,O127.H6	gene	1423,O157.H7	gene	1969,O26.H11	gene	1896	unknown	2-dehydro-3-deoxyphosphooctonate aldolase	WP	811065	855	FALSE	Derived by automated computational analysis using gene prediction method: Protein Homology.
2756	3	6	4251	2	0	0	psd	phosphatidylserine decarboxylase	NP	418584	969	TRUE	phosphatidylserine decarboxylase; phospholipid synthesis	E.coli.55989	gene	5007	E.coli.55989	gene	5007,O104.H4	gene	4573,O127.H6	gene	4818,O157.H7	gene	5684,O26.H11	gene	5860	unknown	phosphatidylserine decarboxylase proenzyme	WP	934933	969	TRUE	Derived by automated computational analysis using gene prediction method: Protein Homology.
5231	3	6	3819	2	0	0	atpH	F1 sector of membrane-bound ATP synthase, delta subunit	NP	418191	534	TRUE	membrane-bound ATP synthase, F1 sector, delta-subunit	E.coli.55989	gene	4466	E.coli.55989	gene	4466,O104.H4	gene	5057,O127.H6	gene	4325,O157.H7	gene	5198,O26.H11	gene	5305	unknown	ATP synthase subunit delta	WP	1.28859e+06	534	TRUE	Produces ATP from ADP in the presence of a proton gradient across the membrane; the delta subunit is part of the catalytic core of the ATP synthase complex; Derived by automated computational analysis using gene prediction method: Protein Homology.
920	2	12	0	0	15	0	unknown	unknown	unknow	unknown	unknown	unknown	E.coli.O104.H4	gene	55	E.coli.O104.H4	gene	55,O26.H11	gene	651,O26.H11	gene	984,O26.H11	gene	1671,O26.H11	gene	2422,O26.H11	gene	3711,O26.H11	gene	4306,O26.H11	gene	5403,O26.H11	gene	5981,O26.H11	gene	601755989	gene	4966,O26.H11	gene	2855	unknown	hypothetical protein	YP	6.7926e+06	1572	FALSE	COG3436 Transposase and inactivated derivatives
5010	3	6	4157	2	0	0	nrfB	nitrite reductase, formate-dependent, penta-heme cytochrome c	NP	418495	567	FALSE	formate-dependent nitrite reductase; a penta-haeme cytochrome c	E.coli.55989	gene	4842	E.coli.55989	gene	4842,O104.H4	gene	4700,O127.H6	gene	4719,O157.H7	gene	5584,O26.H11	gene	5704	unknown	cytochrome c-type protein NrfB	WP	1.29539e+06	567	FALSE	Derived by automated computational analysis using gene prediction method: Protein Homology.
4925	3	6	223	2	0	0	gmhA	D-sedoheptulose 7-phosphate isomerase	NP	414757	579	FALSE	phosphoheptose isomerase	E.coli.55989	gene	255	E.coli.55989	gene	255,O104.H4	gene	4075,O127.H6	gene	231,O157.H7	gene	267,O26.H11	gene	254	unknown	phosphoheptose isomerase	WP	284050	579	FALSE	Derived by automated computational analysis using gene prediction method: Protein Homology.
7265	2	2	0	0	2	0	unknown	unknown	unknow	unknown	unknown	unknown	E.coli	O26.H11	gene	6033	E.coli	O26.H11	gene	6033,O26.H11	gene	3173	unknown	hypothetical protein	WP	1.3269e+06	261	FALSE	Derived by automated computational analysis using gene prediction method: Protein Homology.
4862	2	2	0	0	2	0	unknown	unknown	unknow	unknown	unknown	unknown	E.coli.O157.H7	gene	2515	E.coli.O157.H7	gene	2515,O26.H11	gene	1994	unknown	bfpT-regulated chaperone	WP	1.14488e+06	591	TRUE	Derived by automated computational analysis using gene prediction method: Protein Homology.
5865	2	1	0	0	2	0	unknown	unknown	unknow	unknown	unknown	unknown	E.coli.O104.H4	gene	66	E.coli.O104.H4	gene	66	psiB	plasmid SOS inhibition protein B	YP	6.78178e+06	435	FALSE	None
6729	2	1	0	0	2	0	unknown	unknown	unknow	unknown	unknown	unknown	E.coli	O26.H11	gene	80	E.coli	O26.H11	gene	80	unknown	hypothetical protein	WP	1.34141e+06	321	TRUE	Derived by automated computational analysis using gene prediction method: Protein Homology.
7234	2	1	0	0	2	0	unknown	unknown	unknow	unknown	unknown	unknown	E.coli.55989	gene	4977	E.coli.55989	gene	4977	unknown	hypothetical protein	WP	1.38726e+06	264	FALSE	Derived by automated computational analysis using gene prediction method: Protein Homology.
8326	3	6	3326	2	0	0	yhdU	putative membrane protein	NP	417729	180	FALSE	None	E.coli.55989	gene	3910	E.coli.55989	gene	3910,O104.H4	gene	533,O127.H6	gene	3780,O157.H7	gene	4605,O26.H11	gene	4767	unknown	transporter	WP	1.29528e+06	180	FALSE	Derived by automated computational analysis using gene prediction method: Protein Homology.
228	3	6	2287	2	0	0	gyrA	DNA gyrase (type II topoisomerase), subunit A	NP	416734	2628	TRUE	DNA gyrase, subunit A, type II topoisomerase	E.coli.55989	gene	2654	E.coli.55989	gene	2654,O104.H4	gene	1664,O127.H6	gene	2543,O157.H7	gene	3491,O26.H11	gene	3520	unknown	DNA gyrase subunit A	WP	1.28124e+06	2628	TRUE	Derived by automated computational analysis using gene prediction method: Protein Homology.
184	3	6	739	2	1	0	sucA	2-oxoglutarate decarboxylase, thiamine triphosphate-binding	NP	415254	2802	FALSE	2-oxoglutarate dehydrogenase (decarboxylase component)	E.coli.55989	gene	766	E.coli.55989	gene	766,O104.H4	gene	3605,O127.H6	gene	642,O157.H7	gene	808,O26.H11	gene	859	unknown	2-oxoglutarate dehydrogenase subunit E1	WP	1.18147e+06	2802	FALSE	Derived by automated computational analysis using gene prediction method: Protein Homology.
1299	3	6	3737	2	0	0	yicJ	putative transporter	NP	418114	1383	TRUE	putative permease	E.coli.55989	gene	4373	E.coli.55989	gene	4373,O104.H4	gene	112,O127.H6	gene	4202,O157.H7	gene	5051,O26.H11	gene	5416	unknown	inner membrane symporter YicJ	WP	834439	1383	TRUE	Derived by automated computational analysis using gene prediction method: Protein Homology.
6125	3	6	2197	2	1	0	yohJ	UPF0299 family inner membrane protein	NP	416646	399	FALSE	None	E.coli.55989	gene	2561	E.coli.55989	gene	2561,O104.H4	gene	1748,O127.H6	gene	2445,O157.H7	gene	3398,O26.H11	gene	3337	unknown	hypothetical protein	WP	1.29545e+06	399	FALSE	Derived by automated computational analysis using gene prediction method: Protein Homology.
4265	3	5	3778	2	1	0	dgoR	D-galactonate catabolism operon transcriptional repressor	YP	26239.1	690	TRUE	transcriptional repressor for galactonate utilization (GntR family)	E.coli.55989	gene	4419	E.coli.55989	gene	4419,O104.H4	gene	9,O127.H6	gene	4283,O26.H11	gene	5352	unknown	transcriptional regulator	WP	174305	690	TRUE	Derived by automated computational analysis using gene prediction method: Protein Homology.
3740	3	6	3809	2	0	0	pstB	phosphate ABC transporter ATPase	NP	418181	774	TRUE	ATP-binding component of high-affinity phosphate-specific transport system; ATP-binding component of ABC superfamily	E.coli.55989	gene	4451	E.coli.55989	gene	4451,O104.H4	gene	5071,O127.H6	gene	4315,O157.H7	gene	5182,O26.H11	gene	5320	unknown	phosphate ABC transporter ATP-binding protein	WP	63125.1	774	TRUE	Derived by automated computational analysis using gene prediction method: Protein Homology.
7727	2	3	0	0	5	0	unknown	unknown	unknow	unknown	unknown	unknown	E.coli.O157.H7	gene	5364	E.coli.O157.H7	gene	536455989	gene	4628,O26.H11	gene	5141	unknown	hypothetical protein	WP	1.30374e+06	219	TRUE	Derived by automated computational analysis using gene prediction method: Protein Homology.
3576	2	3	0	0	3	0	unknown	unknown	unknow	unknown	unknown	unknown	E.coli.55989	gene	1133	E.coli.55989	gene	1133,O104.H4	gene	2086,O104.H4	gene	2841	unknown	hypothetical protein	WP	731189	807	FALSE	Derived by automated computational analysis using gene prediction method: Protein Homology.
3101	2	1	0	0	2	0	unknown	unknown	unknow	unknown	unknown	unknown	E.coli.O157.H7	gene	74	E.coli.O157.H7	gene	74	unknown	hypothetical protein	WP	273919	903	FALSE	Derived by automated computational analysis using gene prediction method: Protein Homology.
8827	2	1	0	0	2	0	unknown	unknown	unknow	unknown	unknown	unknown	E.coli	O26.H11	gene	3500	E.coli	O26.H11	gene	3500	unknown	regulator	unknown	93	FALSE	incomplete; partial in the middle of a contig; missing start; Derived by automated computational analysis using gene prediction method: Protein Homology.
4414	2	1	0	0	2	0	unknown	unknown	unknow	unknown	unknown	unknown	E.coli	O26.H11	gene	288	E.coli	O26.H11	gene	288	unknown	flagellar L-ring family protein	WP	1.34123e+06	666	FALSE	Derived by automated computational analysis using gene prediction method: Protein Homology.
1571	3	6	2587	2	0	0	pepB	aminopeptidase B	NP	417018	1284	TRUE	putative peptidase	E.coli.55989	gene	3001	E.coli.55989	gene	3001,O104.H4	gene	1355,O127.H6	gene	3000,O157.H7	gene	3787,O26.H11	gene	3889	unknown	peptidase B	WP	133582	1284	TRUE	Derived by automated computational analysis using gene prediction method: Protein Homology.
3903	2	1	0	0	2	0	unknown	unknown	unknow	unknown	unknown	unknown	E.coli.55989	gene	1150	E.coli.55989	gene	1150	unknown	tail protein	WP	1.00722e+06	747	FALSE	Derived by automated computational analysis using gene prediction method: Protein Homology.
6679	2	1	0	0	2	0	unknown	unknown	unknow	unknown	unknown	unknown	E.coli.O157.H7	gene	5808	E.coli.O157.H7	gene	5808	unknown	N-acetylneuraminate epimerase	WP	1.09179e+07	327	TRUE	Derived by automated computational analysis using gene prediction method: Protein Homology.
8341	2	5	0	0	5	0	unknown	unknown	unknow	unknown	unknown	unknown	E.coli.O104.H4	gene	3214	E.coli.O104.H4	gene	3214,O157.H7	gene	1423,O157.H7	gene	3332,O26.H11	gene	1319,O26.H11	gene	1760	unknown	hypothetical protein	AFS75097.1	180	TRUE	None
7229	2	4	0	0	5	0	unknown	unknown	unknow	unknown	unknown	unknown	E.coli.55989	gene	2245	E.coli.55989	gene	2245,O104.H4	gene	2313,O157.H7	gene	2377,O26.H11	gene	2123	unknown	hypothetical protein	WP	224220	264	FALSE	Derived by automated computational analysis using gene prediction method: Protein Homology.
2343	3	6	1343	2	1	0	ycjS	putative NADH-binding oxidoreductase	NP	415831	1056	FALSE	putative dehydrogenase	E.coli.55989	gene	1587	E.coli.55989	gene	1587,O104.H4	gene	2745,O157.H7	gene	2439,O26.H11	gene	2066,O127.H6	gene	1602	unknown	oxidoreductase	unknown	1056	FALSE	internal stop; Derived by automated computational analysis using gene prediction method: Protein Homology.
2205	3	6	1221	1	3	1	ychF	catalase inhibitor protein; ATPase, K+-dependent, ribosome-associated	NP	415721	1092	TRUE	putative GTP-binding protein	E.coli.55989	gene	1399	E.coli.55989	gene	1399,O104.H4	gene	2923,O127.H6	gene	1411,O157.H7	gene	1957,O26.H11	gene	1884	unknown	GTP-binding protein YchF	WP	505866	1092	TRUE	Derived by automated computational analysis using gene prediction method: Protein Homology.
7495	3	3	1586	1	2	1	ynfO	uncharacterized protein, Qin prophage	YP	588454	234	FALSE	None	E.coli.55989	gene	857	E.coli.55989	gene	857,O104.H4	gene	3521	unknown	hypothetical protein	WP	105084	234	TRUE	Derived by automated computational analysis using gene prediction method: Protein Homology.
5400	2	1	0	0	2	0	unknown	unknown	unknow	unknown	unknown	unknown	E.coli	O26.H11	gene	4427	E.coli	O26.H11	gene	4427	unknown	TRAP transporter small permease	WP	577033	504	FALSE	Derived by automated computational analysis using gene prediction method: Protein Homology.
7810	3	3	1601	0	2	2	hokD	Qin prophage; small toxic polypeptide	NP	416080	156	TRUE	polypeptide destructive to membrane potential; hokD (relF) regulatory elements are deleted, and the gene is fused to the relBE transcript; evolutionary relic?	E.coli.O157.H7	gene	2034	E.coli.O157.H7	gene	2034,O26.H11	gene	1964	unknown	Hok/Gef family protein	WP	961820	213	FALSE	Derived by automated computational analysis using gene prediction method: Protein Homology.
1146	3	6	1882	2	0	0	rsmF	16S rRNA m(5)C1407 methyltransferase, SAM-dependent	NP	416349	1440	FALSE	None	E.coli.55989	gene	2152	E.coli.55989	gene	2152,O104.H4	gene	2155,O127.H6	gene	2094,O157.H7	gene	2888,O26.H11	gene	2849	unknown	16S rRNA (cytosine(1407)-C(5))-methyltransferase RsmF	WP	57022.1	1440	FALSE	Derived by automated computational analysis using gene prediction method: Protein Homology.
8376	2	1	0	0	2	0	unknown	unknown	unknow	unknown	unknown	unknown	E.coli.O127.H6	gene	4992	E.coli.O127.H6	gene	4992	unknown	GntR family transcriptional regulator	WP	199393	177	TRUE	Derived by automated computational analysis using gene prediction method: Protein Homology.
7223	2	2	0	0	2	0	unknown	unknown	unknow	unknown	unknown	unknown	E.coli.55989	gene	269	E.coli.55989	gene	269,O26.H11	gene	307	unknown	hypothetical protein	WP	7.15246e+07	264	FALSE	Derived by automated computational analysis using gene prediction method: Protein Homology.
1324	2	1	0	0	2	0	unknown	unknown	unknow	unknown	unknown	unknown	E.coli.O127.H6	gene	1309	E.coli.O127.H6	gene	1309	unknown	ATP-binding protein	WP	827088	1374	FALSE	Derived by automated computational analysis using gene prediction method: Protein Homology.
5143	3	2	2953	2	0	0	idi	isopentenyl diphosphate isomerase	NP	417365	549	FALSE	None	E.coli.O127.H6	gene	3362	E.coli.O127.H6	gene	3362	unknown	isopentenyl-diphosphate Delta-isomerase	WP	1.19279e+06	549	FALSE	Derived by automated computational analysis using gene prediction method: Protein Homology.
5351	2	1	0	0	2	0	unknown	unknown	unknow	unknown	unknown	unknown	E.coli.O157.H7	gene	43	E.coli.O157.H7	gene	43	unknown	type II secretion system protein M	WP	1.00419e+06	513	FALSE	Derived by automated computational analysis using gene prediction method: Protein Homology.
4233	2	1	0	0	2	0	unknown	unknown	unknow	unknown	unknown	unknown	E.coli.O157.H7	gene	2359	E.coli.O157.H7	gene	2359	unknown	phage antirepressor protein	WP	661712	696	TRUE	Derived by automated computational analysis using gene prediction method: Protein Homology.
6305	2	1	0	0	2	0	unknown	unknown	unknow	unknown	unknown	unknown	E.coli.O104.H4	gene	2852	E.coli.O104.H4	gene	2852	unknown	holliday junction resolvase	AFS74740.1	375	TRUE	COG4570 Holliday junction resolvase
1532	3	6	3492	2	0	0	glgC	glucose-1-phosphate adenylyltransferase	NP	417888	1296	TRUE	None	E.coli.55989	gene	4078	E.coli.55989	gene	4078,O104.H4	gene	376,O127.H6	gene	3935,O157.H7	gene	4766,O26.H11	gene	4936	unknown	glucose-1-phosphate adenylyltransferase	WP	253975	1296	TRUE	Derived by automated computational analysis using gene prediction method: Protein Homology.
3748	2	1	0	0	2	0	unknown	unknown	unknow	unknown	unknown	unknown	E.coli.O157.H7	gene	303	E.coli.O157.H7	gene	303	unknown	hypothetical protein	WP	355475	774	TRUE	Derived by automated computational analysis using gene prediction method: Protein Homology.
4348	2	5	0	0	4	0	unknown	unknown	unknow	unknown	unknown	unknown	E.coli.55989	gene	4681	E.coli.55989	gene	4681,O157.H7	gene	5421,O26.H11	gene	5084,O104.H4	gene	4844,O104.H4	gene	4845	unknown	IS1 family transposase	unknown	676	TRUE	frameshifted; incomplete; partial in the middle of a contig; missing stop; Derived by automated computational analysis using gene prediction method: Protein Homology.
6087	3	6	2730	2	0	0	stpA	DNA binding protein, nucleoid-associated	NP	417155	405	TRUE	DNA-binding protein; H-NS-like protein; chaperone activity; RNA splicing?	E.coli.55989	gene	3134	E.coli.55989	gene	3134,O104.H4	gene	1235,O127.H6	gene	3133,O157.H7	gene	3944,O26.H11	gene	4080	unknown	DNA-binding protein StpA	WP	115383	405	TRUE	Derived by automated computational analysis using gene prediction method: Protein Homology.
5545	2	3	0	0	2	0	unknown	unknown	unknow	unknown	unknown	unknown	E.coli.55989	gene	145	E.coli.55989	gene	145,O104.H4	gene	4181,O26.H11	gene	150	unknown	2-amino-4-hydroxy-6- hydroxymethyldihydropteridine diphosphokinase	WP	215124	480	TRUE	Derived by automated computational analysis using gene prediction method: Protein Homology.
2253	3	6	4030	2	0	0	frwC	putative enzyme IIC component of PTS	NP	418384	1080	FALSE	PTS system, fructose-like enzyme II component	E.coli.55989	gene	4695	E.coli.55989	gene	4695,O104.H4	gene	4831,O127.H6	gene	4567,O157.H7	gene	5435,O26.H11	gene	5552	unknown	fructose-like permease IIC component 2	WP	1.00445e+06	1080	FALSE	Derived by automated computational analysis using gene prediction method: Protein Homology.
7042	2	4	0	0	3	0	unknown	unknown	unknow	unknown	unknown	unknown	E.coli.55989	gene	262	E.coli.55989	gene	262,O104.H4	gene	4068,O127.H6	gene	236,O26.H11	gene	261	unknown	toxin HicA	WP	598758	279	TRUE	Derived by automated computational analysis using gene prediction method: Protein Homology.
705	2	3	0	0	2	0	unknown	unknown	unknow	unknown	unknown	unknown	E.coli.55989	gene	4926	E.coli.55989	gene	4926,O104.H4	gene	4618,O26.H11	gene	1478	unknown	IucA/IucC family siderophore biosynthesis protein	WP	1.01571e+06	1743	TRUE	Derived by automated computational analysis using gene prediction method: Protein Homology.
3790	3	6	111	2	1	0	pdhR	pyruvate dehydrogenase complex repressor; autorepressor	NP	414655	765	FALSE	transcriptional regulator for pyruvate dehydrogenase complex	E.coli.55989	gene	113	E.coli.55989	gene	113,O104.H4	gene	4210,O127.H6	gene	120,O157.H7	gene	119,O26.H11	gene	118	unknown	pyruvate dehydrogenase complex repressor	WP	331776	765	FALSE	Derived by automated computational analysis using gene prediction method: Protein Homology.
6190	2	1	0	0	2	0	unknown	unknown	unknow	unknown	unknown	unknown	E.coli.55989	gene	284	E.coli.55989	gene	284	unknown	host cell division inhibitor Icd-like protein	unknown	390	FALSE	incomplete; partial in the middle of a contig; missing stop; Derived by automated computational analysis using gene prediction method: Protein Homology.
7260	2	2	0	0	3	0	unknown	unknown	unknow	unknown	unknown	unknown	E.coli.O157.H7	gene	595	E.coli.O157.H7	gene	595,O26.H11	gene	572	unknown	hypothetical protein	WP	1.30383e+06	261	FALSE	Derived by automated computational analysis using gene prediction method: Protein Homology.
2792	3	5	2764	2	0	0	srlE	glucitol/sorbitol-specific enzyme IIB component of PTS	YP	26181.1	960	FALSE	PTS system, glucitol/sorbitol-specific IIB component and second of two IIC components	E.coli.O157.H7	gene	3981	E.coli.O157.H7	gene	398155989	gene	3167,O104.H4	gene	1203,O26.H11	gene	4113	srlE	PTS glucitol/sorbitol transporter subunit IIB	unknown	962	FALSE	catalyzes the phosphorylation of incoming sugar substrates concomitant with their translocation across the cell membrane; subunit IIB transfers the phosphoryl group to the substrate; frameshifted; Derived by automated computational analysis using gene prediction method: Protein Homology.
7167	2	1	0	0	2	0	unknown	unknown	unknow	unknown	unknown	unknown	E.coli	O26.H11	gene	5982	E.coli	O26.H11	gene	5982	unknown	transcriptional regulator	WP	1.18533e+06	273	TRUE	Derived by automated computational analysis using gene prediction method: Protein Homology.
2771	3	6	2449	2	0	0	glk	glucokinase	NP	416889	966	TRUE	None	E.coli.55989	gene	2865	E.coli.55989	gene	2865,O104.H4	gene	1487,O127.H6	gene	2761,O157.H7	gene	3653,O26.H11	gene	3754	unknown	glucokinase	WP	170346	966	TRUE	Derived by automated computational analysis using gene prediction method: Protein Homology.
4795	3	6	4002	2	1	0	yiiQ	DUF1454 family putative periplasmic protein	NP	418355	600	TRUE	None	E.coli.55989	gene	4662	E.coli.55989	gene	4662,O104.H4	gene	4865,O127.H6	gene	4528,O157.H7	gene	5400,O26.H11	gene	5103	unknown	hypothetical protein	WP	802226	600	TRUE	Derived by automated computational analysis using gene prediction method: Protein Homology.
4174	2	1	0	0	2	0	unknown	unknown	unknow	unknown	unknown	unknown	E.coli.O127.H6	gene	4727	E.coli.O127.H6	gene	4727	unknown	ABC transporter ATP-binding protein	WP	156927	705	TRUE	Derived by automated computational analysis using gene prediction method: Protein Homology.
6562	2	1	0	0	2	0	unknown	unknown	unknow	unknown	unknown	unknown	E.coli.55989	gene	1807	E.coli.55989	gene	1807	unknown	hypothetical protein	WP	423443	339	FALSE	Derived by automated computational analysis using gene prediction method: GeneMarkS+.
5590	3	6	3347	2	0	0	smg	DUF494 family putative periplasmic protein	NP	417743	474	TRUE	None	E.coli.55989	gene	3933	E.coli.55989	gene	3933,O104.H4	gene	512,O127.H6	gene	3802,O157.H7	gene	4629,O26.H11	gene	4792	unknown	hypothetical protein	WP	460672	474	TRUE	Derived by automated computational analysis using gene prediction method: Protein Homology.
8742	2	2	0	0	2	0	unknown	unknown	unknow	unknown	unknown	unknown	E.coli.O157.H7	gene	3102	E.coli.O157.H7	gene	3102,O26.H11	gene	1975	unknown	hypothetical protein	unknown	117	FALSE	incomplete; partial in the middle of a contig; missing stop; Derived by automated computational analysis using gene prediction method: Protein Homology.
4162	2	4	0	0	2	0	unknown	unknown	unknow	unknown	unknown	unknown	E.coli	O26.H11	gene	2336	E.coli	O26.H11	gene	233655989	gene	178055989	gene	1781,O104.H4	gene	2566	unknown	hypothetical protein	WP	1.34153e+06	708	FALSE	Derived by automated computational analysis using gene prediction method: Protein Homology.
3236	2	1	0	0	2	0	unknown	unknown	unknow	unknown	unknown	unknown	E.coli.O127.H6	gene	3337	E.coli.O127.H6	gene	3337	unknown	xanthine dehydrogenase FAD-binding subunit XdhB	WP	459218	879	FALSE	Derived by automated computational analysis using gene prediction method: Protein Homology.
4951	3	6	2830	2	1	0	ygcP	putative antiterminator regulatory protein	NP	417248	576	FALSE	putative anti-terminator regulatory protein	E.coli.55989	gene	3244	E.coli.55989	gene	3244,O104.H4	gene	1127,O127.H6	gene	3242,O157.H7	gene	4047,O26.H11	gene	4188	unknown	glycerol uptake operon antiterminator	WP	1.13027e+06	576	FALSE	Derived by automated computational analysis using gene prediction method: Protein Homology.
3141	3	6	107	2	1	0	nadC	quinolinate phosphoribosyltransferase	NP	414651	894	TRUE	None	E.coli.55989	gene	109	E.coli.55989	gene	109,O104.H4	gene	4214,O127.H6	gene	116,O157.H7	gene	115,O26.H11	gene	114	unknown	nicotinate-nucleotide pyrophosphorylase [carboxylating]	WP	1.13517e+06	894	TRUE	catalyzes the formation of pyridine-2,3-dicarboxylate and 5-phospho-alpha-D-ribose 1-diphosphate from nictinate D-ribonucleotide; Derived by automated computational analysis using gene prediction method: Protein Homology.
995	3	12	263	1	11	1	ykfC	unknown	unknown	1108	TRUE	CP4-6 prophage; conserved protein;Phage or Prophage Related	E.coli.55989	gene	3498	E.coli.55989	gene	349855989	gene	492155989	gene	493455989	gene	494555989	gene	496255989	gene	5242,O104.H4	gene	4421,O104.H4	gene	4615,O104.H4	gene	4632	unknown	group II intron reverse transcriptase/maturase	WP	587115	1524	TRUE	Derived by automated computational analysis using gene prediction method: Protein Homology.
8668	3	6	830	2	0	0	mntS	Mn(2)-response protein, MntR-repressed	YP	9.03e+06	129	TRUE	None	E.coli.55989	gene	931	E.coli.55989	gene	931,O104.H4	gene	3449,O127.H6	gene	822,O157.H7	gene	973,O26.H11	gene	1041	unknown	small protein MntS	WP	1.00176e+06	129	TRUE	Derived by automated computational analysis using gene prediction method: Protein Homology.
8249	2	1	0	0	2	0	unknown	unknown	unknow	unknown	unknown	unknown	E.coli	O26.H11	gene	3488	E.coli	O26.H11	gene	3488	unknown	hypothetical protein	unknown	186	TRUE	internal stop; Derived by automated computational analysis using gene prediction method: Protein Homology.
539	3	6	1472	2	0	0	ydcP	putative peptidase	NP	415952	1962	FALSE	putative protease	E.coli.55989	gene	1675	E.coli.55989	gene	1675,O104.H4	gene	2659,O127.H6	gene	1681,O157.H7	gene	2281,O26.H11	gene	2228	unknown	collagenase-like protease	WP	1.30105e+06	1962	FALSE	Derived by automated computational analysis using gene prediction method: Protein Homology.
7525	2	1	0	0	2	0	unknown	unknown	unknow	unknown	unknown	unknown	E.coli	O26.H11	gene	1716	E.coli	O26.H11	gene	1716	unknown	hypothetical protein	WP	2.13516e+07	234	TRUE	Derived by automated computational analysis using gene prediction method: Protein Homology.
4153	2	1	0	0	2	0	unknown	unknown	unknow	unknown	unknown	unknown	E.coli.O104.H4	gene	96	E.coli.O104.H4	gene	96	unknown	replication protein A	AFS72031.1	708	TRUE	COG3598 RecA-family ATPase
8902	3	21	2658	2	0	0	gltW	tRNA-Glu	unknown	76	TRUE	anticodon: UUC	E.coli.55989	gene	3075	E.coli.55989	gene	307555989	gene	448855989	gene	471955989	gene	4763,O104.H4	gene	1285,O127.H6	gene	3068,O127.H6	gene	3795,O127.H6	gene	4347,O127.H6	gene	4591,O157.H7	gene	3860,O157.H7	gene	5220,O157.H7	gene	5458,O157.H7	gene	5502,O26.H11	gene	3963,O26.H11	gene	5283,O26.H11	gene	5573,O26.H11	gene
2087	3	6	2772	2	2	0	norW	NADH:flavorubredoxin oxidoreductase	NP	417191	1134	FALSE	putative oxidoreductase	E.coli.55989	gene	3175	E.coli.55989	gene	3175,O104.H4	gene	1195,O127.H6	gene	3175,O157.H7	gene	3989,O26.H11	gene	4121	unknown	nitric oxide reductase FlRd-NAD+ reductase	WP	64748.1	1134	FALSE	Derived by automated computational analysis using gene prediction method: Protein Homology.
7603	2	3	0	0	2	0	unknown	unknown	unknow	unknown	unknown	unknown	E.coli.55989	gene	3859	E.coli.55989	gene	3859,O157.H7	gene	4555,O26.H11	gene	4709	unknown	hypothetical protein	unknown	227	TRUE	frameshifted; Derived by automated computational analysis using gene prediction method: Protein Homology.
1354	3	6	2502	1	1	1	eutB	ethanolamine ammonia-lyase, large subunit, heavy chain	NP	416936	1362	TRUE	ethanolamine ammonia-lyase, heavy chain	E.coli.55989	gene	2918	E.coli.55989	gene	2918,O104.H4	gene	1435,O127.H6	gene	2871,O157.H7	gene	3702,O26.H11	gene	3807	unknown	ethanolamine ammonia lyase large subunit	WP	769936	1362	TRUE	with EutC catalyzes the formation of acetaldehyde and ammonia from ethanolamine; Derived by automated computational analysis using gene prediction method: Protein Homology.
6008	3	6	980	2	1	0	yccU	putative CoA-binding protein	NP	415485	414	FALSE	REP88 (repetitive extragenic palindromic) element; contains 1 REP sequences	E.coli.55989	gene	1090	E.coli.55989	gene	1090,O104.H4	gene	3297,O127.H6	gene	1009,O157.H7	gene	1258,O26.H11	gene	1200	unknown	CoA-binding protein	WP	665217	414	FALSE	Derived by automated computational analysis using gene prediction method: Protein Homology.
2311	2	1	0	0	2	0	unknown	unknown	unknow	unknown	unknown	unknown	E.coli.O127.H6	gene	4754	E.coli.O127.H6	gene	4754	unknown	carbon-phosphorus lyase complex subunit PhnI	WP	1.33947e+06	1065	TRUE	required for the use of phosphonate and phosphite; Derived by automated computational analysis using gene prediction method: Protein Homology.
-87	1	1	1356	0	0	2	ymjD	unknown	unknown	66	TRUE	pseudogene fragment, MhpC family	unknown	unknown	unknown	unknown	unknown	unknown	unknown	unknown
3741	3	6	4079	2	0	0	nudC	NADH pyrophosphatase	YP	26280.1	774	FALSE	None	E.coli.55989	gene	4749	E.coli.55989	gene	4749,O104.H4	gene	4781,O127.H6	gene	4618,O157.H7	gene	5488,O26.H11	gene	5603	nudC	NADH pyrophosphatase	WP	373940	774	FALSE	can catalyze hydrolysis of broad range of dinucleotide pyrophosphates but prefers reduced form of NADH; requires divalent metal ions such as magnesium and manganese and produces two mononucleoside 5'-phosphates; Derived by automated computational analysis using gene prediction method: Protein Homology.
1975	2	2	0	0	3	0	unknown	unknown	unknow	unknown	unknown	unknown	E.coli.O104.H4	gene	61	E.coli.O104.H4	gene	61	aatP	AatP permease	YP	2.41566e+06	1164	TRUE	Evidence 2b : Function of strongly homologous gene; PubMedId : 12933818; Product type m : membrane component
6482	3	4	3101	1	1	1	yqiC	BMFP family putative fusogenic protein	NP	417514	291	FALSE	None	E.coli.55989	gene	3674	E.coli.55989	gene	3674,O26.H11	gene	4524,O104.H4	gene	753	unknown	hypothetical protein	WP	222094	351	FALSE	Derived by automated computational analysis using gene prediction method: Protein Homology.
609	2	1	0	0	2	0	unknown	unknown	unknow	unknown	unknown	unknown	E.coli.55989	gene	1131	E.coli.55989	gene	1131	unknown	9-O-acetyl-N-acetylneuraminic acid deacetylase	WP	143130	1863	FALSE	Derived by automated computational analysis using gene prediction method: Protein Homology.
5730	3	6	143	2	1	0	dksA	transcriptional regulator of rRNA transcription; DnaK suppressor protein	NP	414687	456	TRUE	dnaK suppressor protein	E.coli.55989	gene	148	E.coli.55989	gene	148,O104.H4	gene	4178,O127.H6	gene	152,O157.H7	gene	156,O26.H11	gene	153	unknown	RNA polymerase-binding transcription factor DksA	WP	1.15523e+06	456	TRUE	Derived by automated computational analysis using gene prediction method: Protein Homology.
3632	3	6	489	2	1	0	ybaP	TraB family protein	NP	415015	795	TRUE	putative ligase	E.coli.55989	gene	527	E.coli.55989	gene	527,O104.H4	gene	3823,O127.H6	gene	436,O157.H7	gene	570,O26.H11	gene	555	unknown	hypothetical protein	WP	365182	795	TRUE	Derived by automated computational analysis using gene prediction method: Protein Homology.
-1	1	1	18	0	0	2	sokC	sRNA antisense regulator blocking mokC, and hence hokC, translation	unknown	55	FALSE	IS186A interrupts hokC transcript downstream of hokC gene in K-12	unknown	unknown	unknown	unknown	unknown	unknown	unknown	unknown
3072	2	1	0	0	2	0	unknown	unknown	unknow	unknown	unknown	unknown	E.coli	O26.H11	gene	4063	E.coli	O26.H11	gene	4063	unknown	DUF4760 domain-containing protein	WP	1.43154e+06	909	FALSE	Derived by automated computational analysis using gene prediction method: Protein Homology.
8256	2	3	0	0	2	0	unknown	unknown	unknow	unknown	unknown	unknown	E.coli.55989	gene	81	E.coli.55989	gene	81,O157.H7	gene	87,O26.H11	gene	84	unknown	hypothetical protein	WP	1.30835e+06	183	TRUE	Derived by automated computational analysis using gene prediction method: Protein Homology.
6602	2	1	0	0	2	0	unknown	unknown	unknow	unknown	unknown	unknown	E.coli	O26.H11	gene	28	E.coli	O26.H11	gene	28	unknown	hypothetical protein	unknown	335	FALSE	frameshifted; Derived by automated computational analysis using gene prediction method: Protein Homology.
1426	2	1	0	0	2	0	unknown	unknown	unknow	unknown	unknown	unknown	E.coli	O26.H11	gene	274	E.coli	O26.H11	gene	274	fliI	flagellum-specific ATP synthase FliI	WP	1.27939e+06	1338	FALSE	involved in type III protein export during flagellum assembly; Derived by automated computational analysis using gene prediction method: Protein Homology.
2319	3	6	2760	2	0	0	recA	DNA recombination and repair protein; ssDNA-dependent ATPase; synaptase; ssDNA and dsDNA binding protein; ATP-dependent homologous DNA strand exchanger; recombinase A; LexA autocleavage cofactor	NP	417179	1062	TRUE	DNA strand exchange and renaturation, DNA-dependent ATPase, DNA- and ATP-dependent coprotease	E.coli.55989	gene	3163	E.coli.55989	gene	3163,O104.H4	gene	1207,O127.H6	gene	3169,O157.H7	gene	3977,O26.H11	gene	4109	unknown	DNA recombination/repair protein RecA	WP	963143	1062	TRUE	Derived by automated computational analysis using gene prediction method: Protein Homology.
6908	2	1	0	0	2	0	unknown	unknown	unknow	unknown	unknown	unknown	E.coli.O127.H6	gene	2952	E.coli.O127.H6	gene	2952	unknown	hypothetical protein	WP	1.2579e+07	297	TRUE	Derived by automated computational analysis using gene prediction method: Protein Homology.
8606	2	3	0	0	3	0	unknown	unknown	unknow	unknown	unknown	unknown	E.coli.55989	gene	2369	E.coli.55989	gene	2369,O104.H4	gene	1929,O26.H11	gene	3136	unknown	hypothetical protein	WP	1.38688e+06	141	FALSE	Derived by automated computational analysis using gene prediction method: Protein Homology.
6771	2	1	0	0	2	0	unknown	unknown	unknow	unknown	unknown	unknown	E.coli.O157.H7	gene	3274	E.coli.O157.H7	gene	3274	unknown	outer membrane protein	WP	735648	315	FALSE	Derived by automated computational analysis using gene prediction method: Protein Homology.
7657	2	1	0	0	2	0	unknown	unknown	unknow	unknown	unknown	unknown	E.coli.O127.H6	gene	856	E.coli.O127.H6	gene	856	unknown	hypothetical protein	WP	804007	222	FALSE	Derived by automated computational analysis using gene prediction method: Protein Homology.
7333	2	2	0	0	3	0	unknown	unknown	unknow	unknown	unknown	unknown	E.coli.O104.H4	gene	3255	E.coli.O104.H4	gene	3255,O26.H11	gene	1715	unknown	hypothetical protein	AFS75135.1	252	FALSE	None
8791	2	3	0	0	2	0	unknown	unknown	unknow	unknown	unknown	unknown	E.coli.55989	gene	3428	E.coli.55989	gene	3428,O157.H7	gene	4239,O26.H11	gene	4385	unknown	hypothetical protein	WP	1.31112e+06	102	TRUE	Derived by automated computational analysis using gene prediction method: Protein Homology.
6621	2	1	0	0	2	0	unknown	unknown	unknow	unknown	unknown	unknown	E.coli.O127.H6	gene	3177	E.coli.O127.H6	gene	3177	unknown	transposase	WP	811410	333	FALSE	Derived by automated computational analysis using gene prediction method: Protein Homology.
1788	2	1	0	0	2	0	unknown	unknown	unknow	unknown	unknown	unknown	E.coli.O127.H6	gene	4142	E.coli.O127.H6	gene	4142	unknown	O-antigen ligase WaaL	WP	954416	1218	FALSE	Derived by automated computational analysis using gene prediction method: Protein Homology.
2731	3	5	3660	2	0	0	yiaU	putative DNA-binding transcriptional regulator	NP	418042	975	FALSE	putative transcriptional regulator LYSR-type	E.coli.55989	gene	4289	E.coli.55989	gene	4289,O104.H4	gene	186,O157.H7	gene	4971,O26.H11	gene	5498	unknown	transcriptional regulator	WP	164036	975	FALSE	Derived by automated computational analysis using gene prediction method: Protein Homology.
4496	2	3	0	0	2	0	unknown	unknown	unknow	unknown	unknown	unknown	E.coli.55989	gene	2231	E.coli.55989	gene	2231,O157.H7	gene	2966,O26.H11	gene	3012	unknown	membrane protein	WP	290355	651	TRUE	Derived by automated computational analysis using gene prediction method: Protein Homology.
2950	2	2	0	0	2	0	unknown	unknown	unknow	unknown	unknown	unknown	E.coli.55989	gene	4144	E.coli.55989	gene	4144,O104.H4	gene	315	unknown	copper resistance protein D	WP	998778	930	TRUE	Derived by automated computational analysis using gene prediction method: Protein Homology.
1099	3	6	2229	2	0	0	yeiQ	putative NAD-dependent D-mannonate oxidoreductase	NP	416677	1467	FALSE	putative oxidoreductase	E.coli.55989	gene	2598	E.coli.55989	gene	2598,O104.H4	gene	1716,O127.H6	gene	2480,O157.H7	gene	3435,O26.H11	gene	3374	unknown	D-mannonate oxidoreductase	WP	848202	1467	FALSE	Derived by automated computational analysis using gene prediction method: Protein Homology.
3805	3	6	172	2	0	0	ispU	undecaprenyl pyrophosphate synthase	NP	414716	762	FALSE	undecaprenyl pyrophosphate synthetase (di-trans,poly-cis-decaprenylcistransferase)	E.coli.55989	gene	179	E.coli.55989	gene	179,O157.H7	gene	187,O26.H11	gene	185,O104.H4	gene	4150,O127.H6	gene	184	unknown	ditrans,polycis-undecaprenyl-diphosphate synthase ((2E,6E)-farnesyl-diphosphate specific)	WP	979579	762	FALSE	catalyzes the formation of undecaprenyl pyrophosphate from isopentenyl pyrophosphate; Derived by automated computational analysis using gene prediction method: Protein Homology.
7939	2	1	0	0	2	0	unknown	unknown	unknow	unknown	unknown	unknown	E.coli.O127.H6	gene	2389	E.coli.O127.H6	gene	2389	unknown	hypothetical protein	WP	1.33976e+06	204	FALSE	Derived by automated computational analysis using gene prediction method: Protein Homology.
-86	1	1	1292	0	0	2	yciQ	enhancer of membrane protein expression; putative inner membrane protein	NP	415784	1896	FALSE	None	unknown	unknown	unknown	unknown	unknown	unknown	unknown	unknown
3150	3	5	3856	2	0	0	ilvY	transcriptional activator of ilvC; autorepressor	NP	418221	894	TRUE	positive regulator for ilvC	E.coli.55989	gene	4502	E.coli.55989	gene	4502,O104.H4	gene	5021,O157.H7	gene	5234,O26.H11	gene	5269	unknown	transcriptional regulator IlvY	WP	365776	894	TRUE	Derived by automated computational analysis using gene prediction method: Protein Homology.
5952	2	1	0	0	2	0	unknown	unknown	unknow	unknown	unknown	unknown	E.coli.55989	gene	1469	E.coli.55989	gene	1469	unknown	hypothetical protein	WP	1.15122e+06	423	FALSE	Derived by automated computational analysis using gene prediction method: Protein Homology.
8199	2	1	0	0	2	0	unknown	unknown	unknow	unknown	unknown	unknown	E.coli	O26.H11	gene	2393	E.coli	O26.H11	gene	2393	unknown	cold-shock protein	WP	7.15246e+07	189	TRUE	Derived by automated computational analysis using gene prediction method: Protein Homology.
3791	3	6	698	2	0	0	ybfF	acyl-CoA esterase	NP	415212	765	TRUE	None	E.coli.55989	gene	727	E.coli.55989	gene	727,O104.H4	gene	3643,O127.H6	gene	612,O157.H7	gene	769,O26.H11	gene	821	unknown	acyl-CoA esterase	WP	773301	765	TRUE	Derived by automated computational analysis using gene prediction method: Protein Homology.
5399	2	1	0	0	2	0	unknown	unknown	unknow	unknown	unknown	unknown	E.coli.O157.H7	gene	107	E.coli.O157.H7	gene	107	unknown	transposase	WP	165209	504	TRUE	Derived by automated computational analysis using gene prediction method: Protein Homology.
8335	2	1	0	0	2	0	unknown	unknown	unknow	unknown	unknown	unknown	E.coli.55989	gene	5176	E.coli.55989	gene	5176	unknown	hypothetical protein	WP	1.32575e+06	180	TRUE	Derived by automated computational analysis using gene prediction method: Protein Homology.
6187	2	1	0	0	2	0	unknown	unknown	unknow	unknown	unknown	unknown	E.coli	O26.H11	gene	64	E.coli	O26.H11	gene	64	unknown	hypothetical protein	WP	1.34146e+06	393	FALSE	Derived by automated computational analysis using gene prediction method: Protein Homology.
4672	3	6	1672	2	0	0	rsxG	SoxR iron-sulfur cluster reduction factor component; putative membrane protein of electron transport complex	NP	416148	621	FALSE	None	E.coli.55989	gene	1926	E.coli.55989	gene	1926,O104.H4	gene	2415,O127.H6	gene	1835,O157.H7	gene	2666,O26.H11	gene	2584	unknown	electron transport complex subunit G	WP	920778	621	FALSE	Derived by automated computational analysis using gene prediction method: Protein Homology.
5581	2	1	0	0	2	0	unknown	unknown	unknow	unknown	unknown	unknown	E.coli.O157.H7	gene	1746	E.coli.O157.H7	gene	1746	unknown	hypothetical protein	WP	948454	477	TRUE	Derived by automated computational analysis using gene prediction method: Protein Homology.
6295	2	2	0	0	2	0	unknown	unknown	unknow	unknown	unknown	unknown	E.coli	O26.H11	gene	2736	E.coli	O26.H11	gene	273655989	gene	2032	unknown	hypothetical protein	WP	1.32604e+06	378	TRUE	Derived by automated computational analysis using gene prediction method: Protein Homology.
2522	2	1	0	0	2	0	unknown	unknown	unknow	unknown	unknown	unknown	E.coli.O127.H6	gene	2334	E.coli.O127.H6	gene	2334	unknown	UDP-glucose 4-epimerase GalE	WP	234389	1020	TRUE	Derived by automated computational analysis using gene prediction method: Protein Homology.
1411	3	6	4210	2	2	0	dcuB	C4-dicarboxylate transporter, anaerobic; DcuS co-sensor	NP	418547	1341	TRUE	anaerobic dicarboxylate transport	E.coli.55989	gene	4892	E.coli.55989	gene	4892,O104.H4	gene	4653,O127.H6	gene	4778,O157.H7	gene	5641,O26.H11	gene	5754	unknown	anaerobic C4-dicarboxylate transporter DcuB	WP	899522	1341	TRUE	functions in anaerobic transport of C4-dicarboxylate compounds such as fumarate; similar to DcuA; DcuA and DcuB function as independent and mutually redundant C4-dicarboxylate (aspartate, malate, fumarate and succinate) transporters; Derived by automated computational analysis using gene prediction method: Protein Homology.
287	3	3	1616	1	2	1	ydfE	unknown	unknown	765	FALSE	Qin prophage; pseudogene;Phage or Prophage Related	E.coli.55989	gene	1863	E.coli.55989	gene	1863,O26.H11	gene	2420	unknown	exonuclease	WP	48303.1	2472	FALSE	Derived by automated computational analysis using gene prediction method: Protein Homology.
6592	3	6	4194	2	1	0	yjdM	zinc-ribbon family protein	NP	418532	336	TRUE	None	E.coli.55989	gene	4874	E.coli.55989	gene	4874,O104.H4	gene	4668,O127.H6	gene	4762,O157.H7	gene	5624,O26.H11	gene	5736	unknown	protein PhnA	WP	1.30089e+06	336	TRUE	Derived by automated computational analysis using gene prediction method: Protein Homology.
-54	1	1	576	0	0	2	appY	global transcriptional activator; DLP12 prophage	NP	415096	750	FALSE	regulatory protein affecting appA and other genes	unknown	unknown	unknown	unknown	unknown	unknown	unknown	unknown
3964	2	6	0	0	7	0	unknown	unknown	unknow	unknown	unknown	unknown	E.coli.O104.H4	gene	2	E.coli.O104.H4	gene	2	unknown	site-specific recombinase	YP	2.41561e+06	741	TRUE	Evidence 2a : Function of homologous gene experimentally demonstrated in an other organism; Product type e : enzyme
1761	2	2	0	0	3	0	unknown	unknown	unknow	unknown	unknown	unknown	E.coli.O157.H7	gene	3533	E.coli.O157.H7	gene	3533,O127.H6	gene	2583	unknown	protease ElaD	WP	989824	1224	FALSE	ElaD; specific cysteine protease which targets ubiquitin and ubiquitin-like proteins covalently bound to target proteins; SseL in Salmonella is required for macrophage killing and virulence, and it is secreted by the salmonella pathogenicity island 2 type III secretion system; Derived by automated computational analysis using gene prediction method: Protein Homology.
6135	2	1	0	0	2	0	unknown	unknown	unknow	unknown	unknown	unknown	E.coli.O157.H7	gene	3918	E.coli.O157.H7	gene	3918	unknown	hypothetical protein	WP	1.05205e+06	399	TRUE	Derived by automated computational analysis using gene prediction method: Protein Homology.
4041	2	1	0	0	2	0	unknown	unknown	unknow	unknown	unknown	unknown	E.coli.O104.H4	gene	2518	E.coli.O104.H4	gene	2518	unknown	outer membrane precursor Lom	AFS74409.1	726	FALSE	None
7749	3	6	1666	2	2	0	cnu	nucleoid-associated oriC-binding protein; H-NS and StpA stabilizing factor	NP	416142	216	FALSE	None	E.coli.55989	gene	1920	E.coli.55989	gene	1920,O104.H4	gene	2421,O127.H6	gene	1829,O157.H7	gene	2660,O26.H11	gene	2578	unknown	nucleoid-associated protein	WP	217950	216	FALSE	YdgT; in E. coli, when complexed with H-NS or StpA binds a 26 base-pair DNA sequence of oriC; seems to play a role in optimizing the activity of oriC; non-essential; Hha protein paralog; in an hha mutant background, cnu is overexpressed and can compensate hha-induced phenotypes; Derived by automated computational analysis using gene prediction method: Protein Homology.
7675	2	1	0	0	2	0	unknown	unknown	unknow	unknown	unknown	unknown	E.coli.55989	gene	1833	E.coli.55989	gene	1833	unknown	hypothetical protein	unknown	221	FALSE	frameshifted; Derived by automated computational analysis using gene prediction method: Protein Homology.
4342	2	1	0	0	2	0	unknown	unknown	unknow	unknown	unknown	unknown	E.coli.O104.H4	gene	77	E.coli.O104.H4	gene	77	unknown	tetracycline repressor protein	AFS72012.1	678	FALSE	COG1309 Transcriptional regulator
7412	3	5	4134	2	0	0	pspG	phage shock protein G	NP	418474	243	FALSE	None	E.coli.55989	gene	4814	E.coli.55989	gene	4814,O104.H4	gene	4722,O157.H7	gene	5556,O26.H11	gene	5676	unknown	envelope stress response protein PspG	WP	891402	243	FALSE	Derived by automated computational analysis using gene prediction method: Protein Homology.
482	3	6	710	2	1	0	kdpB	potassium translocating ATPase, subunit B	NP	415225	2049	TRUE	ATPase of high-affinity potassium transport system, B chain	E.coli.55989	gene	736	E.coli.55989	gene	736,O104.H4	gene	3635,O127.H6	gene	621,O157.H7	gene	778,O26.H11	gene	830	unknown	potassium-transporting ATPase subunit B	WP	87961.1	2049	TRUE	Derived by automated computational analysis using gene prediction method: Protein Homology.
164	3	6	2945	2	0	0	xdhD	putative hypoxanthine oxidase, molybdopterin-binding/Fe-S binding	NP	417357	2871	FALSE	None	E.coli.55989	gene	3373	E.coli.55989	gene	3373,O104.H4	gene	1009,O127.H6	gene	3353,O157.H7	gene	4187,O26.H11	gene	4333	unknown	hypoxanthine oxidase	WP	583609	2871	FALSE	Derived by automated computational analysis using gene prediction method: Protein Homology.
4015	2	3	0	0	2	0	unknown	unknown	unknow	unknown	unknown	unknown	E.coli.55989	gene	4457	E.coli.55989	gene	4457,O104.H4	gene	5065,O26.H11	gene	5314	lfpB	fimbrial chaperone protein	WP	88114.1	732	TRUE	Derived by automated computational analysis using gene prediction method: Protein Homology.
6497	2	1	0	0	2	0	unknown	unknown	unknow	unknown	unknown	unknown	E.coli	O26.H11	gene	3513	E.coli	O26.H11	gene	3513	unknown	phage protein	WP	1.34519e+06	351	FALSE	Derived by automated computational analysis using gene prediction method: Protein Homology.
2723	2	1	0	0	2	0	unknown	unknown	unknow	unknown	unknown	unknown	E.coli	O26.H11	gene	293	E.coli	O26.H11	gene	293	unknown	hypothetical protein	WP	1.19593e+06	978	FALSE	Derived by automated computational analysis using gene prediction method: Protein Homology.
3283	2	3	0	0	4	0	unknown	unknown	unknow	unknown	unknown	unknown	E.coli.55989	gene	3622	E.coli.55989	gene	3622,O104.H4	gene	801,O26.H11	gene	4474	unknown	thiol:disulfide oxidoreductase	WP	1.38707e+06	867	FALSE	Derived by automated computational analysis using gene prediction method: Protein Homology.
6115	2	2	0	0	4	0	unknown	unknown	unknow	unknown	unknown	unknown	E.coli.O127.H6	gene	3985	E.coli.O127.H6	gene	3985,O157.H7	gene	4838	unknown	nickel-responsive transcriptional regulator NikR	WP	1.19006e+06	402	FALSE	Derived by automated computational analysis using gene prediction method: Protein Homology.
2307	3	6	2739	2	0	0	proW	glycine betaine/proline ABC transporter permease	NP	417164	1065	FALSE	high-affinity transport system for glycine betaine and proline; membrane component of ABC superfamily	E.coli.55989	gene	3143	E.coli.55989	gene	3143,O104.H4	gene	1226,O127.H6	gene	3144,O157.H7	gene	3957,O26.H11	gene	4089	unknown	proline/betaine ABC transporter permease ProW	WP	774996	1065	FALSE	Derived by automated computational analysis using gene prediction method: Protein Homology.
1122	3	6	344	2	0	0	prpD	2-methylcitrate dehydratase	NP	414868	1452	FALSE	None	E.coli.55989	gene	364	E.coli.55989	gene	364,O104.H4	gene	3966,O127.H6	gene	307,O157.H7	gene	409,O26.H11	gene	396	unknown	2-methylcitrate dehydratase	WP	1.27586e+06	1452	FALSE	Derived by automated computational analysis using gene prediction method: Protein Homology.
-235	1	1	3388	0	0	2	gspD	general secretory pathway component, cryptic	NP	417784	1953	FALSE	None	unknown	unknown	unknown	unknown	unknown	unknown	unknown	unknown
3971	3	6	1307	2	0	0	pyrF	orotidine-5'-phosphate decarboxylase	NP	415797	738	FALSE	None	E.coli.55989	gene	1548	E.coli.55989	gene	1548,O104.H4	gene	2781,O127.H6	gene	1566,O157.H7	gene	2480,O26.H11	gene	2028	unknown	orotidine-5'-phosphate decarboxylase	WP	176278	738	FALSE	Derived by automated computational analysis using gene prediction method: Protein Homology.
5668	3	6	1752	2	0	0	nlpC	putative C40 clan peptidase lipoprotein	NP	416223	465	TRUE	lipoprotein	E.coli.55989	gene	2010	E.coli.55989	gene	2010,O104.H4	gene	2335,O127.H6	gene	1917,O157.H7	gene	2749,O26.H11	gene	2668	unknown	endopeptidase	WP	1.2098e+06	465	TRUE	Derived by automated computational analysis using gene prediction method: Protein Homology.
5690	2	1	0	0	2	0	unknown	unknown	unknow	unknown	unknown	unknown	E.coli.55989	gene	2336	E.coli.55989	gene	2336	unknown	membrane protein	WP	1.33112e+06	462	FALSE	Derived by automated computational analysis using gene prediction method: Protein Homology.
8709	2	6	0	0	7	0	unknown	unknown	unknow	unknown	unknown	unknown	E.coli.55989	gene	5198	E.coli.55989	gene	519855989	gene	111855989	gene	54455989	gene	118355989	gene	122655989	gene	2344	unknown	glycosyl transferase	unknown	123	TRUE	internal stop; incomplete; partial in the middle of a contig; missing start; Derived by automated computational analysis using gene prediction method: Protein Homology.
8293	2	1	0	0	2	0	unknown	unknown	unknow	unknown	unknown	unknown	E.coli.O157.H7	gene	76	E.coli.O157.H7	gene	76	unknown	hypothetical protein	WP	7.21408e+07	183	TRUE	Derived by automated computational analysis using gene prediction method: Protein Homology.
5435	2	8	0	0	6	0	unknown	unknown	unknow	unknown	unknown	unknown	E.coli.O127.H6	gene	741	E.coli.O127.H6	gene	741,O127.H6	gene	1074,O127.H6	gene	1330,O157.H7	gene	892,O26.H11	gene	953,O26.H11	gene	2139,O26.H11	gene	2887,O26.H11	gene	4027	unknown	lysozyme	WP	75132.1	498	FALSE	Derived by automated computational analysis using gene prediction method: Protein Homology.
1986	2	1	0	0	2	0	unknown	unknown	unknow	unknown	unknown	unknown	E.coli.O127.H6	gene	886	E.coli.O127.H6	gene	886	unknown	hypothetical protein	WP	3.21611e+07	1161	FALSE	Derived by automated computational analysis using gene prediction method: Protein Homology.
6342	3	6	3121	2	0	0	folB	dihydroneopterin aldolase and dihydroneopterin triphosphate 2'-epimerase	NP	417530	369	TRUE	putative kinase	E.coli.55989	gene	3690	E.coli.55989	gene	3690,O104.H4	gene	738,O127.H6	gene	3588,O157.H7	gene	4388,O26.H11	gene	4540	folB	bifunctional dihydroneopterin aldolase/7,8-dihydroneopterin epimerase	WP	1.32589e+06	369	TRUE	catalyzes the conversion of 7,8-dihydroneopterin to 6-hydroxymethyl-7,8-dihydropterin and can also catalyze the epimerization of carbon 2' of dihydroneopterin and dihydromonapterin; Derived by automated computational analysis using gene prediction method: Protein Homology.
5150	2	1	0	0	2	0	unknown	unknown	unknow	unknown	unknown	unknown	E.coli	O26.H11	gene	30	E.coli	O26.H11	gene	30	unknown	single-stranded DNA-binding protein	WP	290809	549	FALSE	binds to single stranded DNA and may facilitate the binding and interaction of other proteins to DNA; Derived by automated computational analysis using gene prediction method: Protein Homology.
5768	3	6	2726	2	0	0	ygaU	uncharacterized protein	NP	417151	450	TRUE	None	E.coli.55989	gene	3130	E.coli.55989	gene	3130,O104.H4	gene	1239,O127.H6	gene	3129,O157.H7	gene	3940,O26.H11	gene	4076	unknown	peptidoglycan-binding protein LysM	WP	522424	450	TRUE	Derived by automated computational analysis using gene prediction method: Protein Homology.
8765	2	3	0	0	3	0	unknown	unknown	unknow	unknown	unknown	unknown	E.coli.55989	gene	3233	E.coli.55989	gene	3233,O157.H7	gene	4036,O26.H11	gene	4177	unknown	CRISPR-associated protein CasB	unknown	111	TRUE	incomplete; partial in the middle of a contig; missing start; Derived by automated computational analysis using gene prediction method: Protein Homology.
5045	2	7	0	0	6	0	unknown	unknown	unknow	unknown	unknown	unknown	E.coli.O157.H7	gene	1785	E.coli.O157.H7	gene	1785,O157.H7	gene	2055,O157.H7	gene	2352,O157.H7	gene	2563,O26.H11	gene	1648,O157.H7	gene	2551,O157.H7	gene	2550	unknown	terminase small subunit	WP	958416	564	FALSE	Derived by automated computational analysis using gene prediction method: Protein Homology.
5603	2	1	0	0	2	0	unknown	unknown	unknow	unknown	unknown	unknown	E.coli.O157.H7	gene	4485	E.coli.O157.H7	gene	4485	unknown	fimbrial protein	WP	638266	474	FALSE	Derived by automated computational analysis using gene prediction method: Protein Homology.
3732	2	1	0	0	2	0	unknown	unknown	unknow	unknown	unknown	unknown	E.coli.O127.H6	gene	724	E.coli.O127.H6	gene	724	unknown	replication protein	WP	62366.1	777	FALSE	Derived by automated computational analysis using gene prediction method: Protein Homology.
3312	2	1	0	0	2	0	unknown	unknown	unknow	unknown	unknown	unknown	E.coli.O127.H6	gene	4107	E.coli.O127.H6	gene	4107	unknown	L-xylulose 5-phosphate 3-epimerase	WP	1.29796e+06	861	FALSE	L-xylulose 5-phosphate 3-epimerase activity not yet demonstrated; may be involved in the utilization of 2,3-diketo-L-gulonate; Derived by automated computational analysis using gene prediction method: Protein Homology.
8160	2	3	0	0	2	0	unknown	unknown	unknow	unknown	unknown	unknown	E.coli.55989	gene	2328	E.coli.55989	gene	2328,O157.H7	gene	3047,O26.H11	gene	3104	unknown	hypothetical protein	WP	1.10764e+07	189	TRUE	Derived by automated computational analysis using gene prediction method: Protein Homology.
7228	3	5	1775	2	2	0	cedA	cell division modulator	NP	416245	243	TRUE	None	E.coli.55989	gene	2034	E.coli.55989	gene	2034,O157.H7	gene	2771,O26.H11	gene	2738,O104.H4	gene	2263	unknown	cell division modulator	WP	1.24156e+06	264	TRUE	Derived by automated computational analysis using gene prediction method: Protein Homology.
6479	2	1	0	0	2	0	unknown	unknown	unknow	unknown	unknown	unknown	E.coli.55989	gene	2393	E.coli.55989	gene	2393	unknown	hypothetical protein	WP	7.72482e+07	351	FALSE	Derived by automated computational analysis using gene prediction method: Protein Homology.
3410	2	1	0	0	2	0	unknown	unknown	unknow	unknown	unknown	unknown	E.coli.O157.H7	gene	4817	E.coli.O157.H7	gene	4817	unknown	1-acyl-sn-glycerol-3-phosphate acyltransferase	WP	1.16282e+06	840	FALSE	Derived by automated computational analysis using gene prediction method: Protein Homology.
4842	3	6	430	2	0	0	yajL	oxidative-stress-resistance chaperone	NP	414958	591	TRUE	None	E.coli.55989	gene	459	E.coli.55989	gene	459,O104.H4	gene	3884,O127.H6	gene	375,O157.H7	gene	505,O26.H11	gene	486	unknown	oxidative-stress-resistance chaperone	WP	1.27631e+06	591	TRUE	Derived by automated computational analysis using gene prediction method: Protein Homology.
1153	3	6	2194	2	2	0	mdtQ	unknown	unknown	1436	TRUE	pseudogene; putative channel/filament proteins	E.coli.55989	gene	2556	E.coli.55989	gene	2556,O104.H4	gene	1751,O127.H6	gene	2442,O157.H7	gene	3387,O26.H11	gene	3332	unknown	multidrug resistance outer membrane protein MdtQ	WP	1.07811e+06	1437	TRUE	may be involved in resistance to puromycin, acriflavine and tetraphenylarsonium chloride; Derived by automated computational analysis using gene prediction method: Protein Homology.
554	3	6	3314	2	1	0	csrD	targeting factor for csrBC sRNA degradation	NP	417718	1941	TRUE	None	E.coli.55989	gene	3899	E.coli.55989	gene	3899,O104.H4	gene	544,O127.H6	gene	3768,O157.H7	gene	4594,O26.H11	gene	4748	unknown	RNase E specificity factor CsrD	WP	1.24144e+06	1941	TRUE	Derived by automated computational analysis using gene prediction method: Protein Homology.
2252	3	6	3874	2	0	0	wecF	TDP-Fuc4NAc:lipidIIFuc4NAc transferase	YP	26257.1	1080	FALSE	TDP-Fuc4NAc:lipidII transferase	E.coli.55989	gene	4523	E.coli.55989	gene	4523,O104.H4	gene	5001,O127.H6	gene	4380,O157.H7	gene	5255,O26.H11	gene	5249	unknown	TDP-N-acetylfucosamine:lipid II N-acetylfucosaminyltransferase	WP	217240	1080	FALSE	catalyzes the synthesis of a lipid-linked intermediate involved in ECA synthesis; Derived by automated computational analysis using gene prediction method: Protein Homology.
771	3	6	1337	2	1	0	ycjM	alpha amylase catalytic domain family protein	NP	415825	1680	FALSE	putative polysaccharide hydrolase	E.coli.55989	gene	1581	E.coli.55989	gene	1581,O104.H4	gene	2751,O127.H6	gene	1596,O26.H11	gene	2060,O157.H7	gene	2446	unknown	sucrose phosphorylase	WP	810500	1680	FALSE	Derived by automated computational analysis using gene prediction method: Protein Homology.
5841	2	4	0	0	2	0	unknown	unknown	unknow	unknown	unknown	unknown	E.coli.O127.H6	gene	742	E.coli.O127.H6	gene	742,O26.H11	gene	954,O26.H11	gene	2140,O26.H11	gene	2886	unknown	lysis protein	WP	92318.1	438	FALSE	Derived by automated computational analysis using gene prediction method: Protein Homology.
3773	3	6	1659	2	0	0	hdhA	7-alpha-hydroxysteroid dehydrogenase, NAD-dependent	NP	416136	768	TRUE	NAD-dependent 7alpha-hydroxysteroid dehydrogenase, dehydroxylation of bile acids	E.coli.55989	gene	1912	E.coli.55989	gene	1912,O104.H4	gene	2427,O127.H6	gene	1821,O157.H7	gene	2652,O26.H11	gene	2570	unknown	7-alpha-hydroxysteroid dehydrogenase	WP	483362	768	TRUE	Acts on the hydroxyl group at position 7 of the steroid frame; Derived by automated computational analysis using gene prediction method: Protein Homology.
6144	3	6	4243	2	0	0	frdC	fumarate reductase (anaerobic), membrane anchor subunit	NP	418576	396	TRUE	fumarate reductase, anaerobic, membrane anchor polypeptide	E.coli.55989	gene	4999	E.coli.55989	gene	4999,O104.H4	gene	4581,O127.H6	gene	4812,O157.H7	gene	5678,O26.H11	gene	5852	unknown	fumarate reductase subunit C	WP	208757	396	TRUE	Derived by automated computational analysis using gene prediction method: Protein Homology.
6141	3	6	1919	2	0	0	yecN	MAPEG family inner membrane protein	NP	416383	396	FALSE	None	E.coli.55989	gene	2188	E.coli.55989	gene	2188,O104.H4	gene	2050,O127.H6	gene	2131,O157.H7	gene	2924,O26.H11	gene	2970	unknown	membrane protein	WP	252979	396	FALSE	Derived by automated computational analysis using gene prediction method: Protein Homology.
2994	3	5	231	2	2	0	lafU	unknown	unknown	756	FALSE	pseudogene, lateral flagellar motor protein fragment	E.coli	O26.H11	gene	304	E.coli	O26.H11	gene	304,O104.H4	gene	406655989	gene	264,O157.H7	gene	275	unknown	putative lateral flagellar export/assembly protein LafU	WP	1.23256e+06	924	FALSE	Derived by automated computational analysis using gene prediction method: Protein Homology.
7523	2	1	0	0	2	0	unknown	unknown	unknow	unknown	unknown	unknown	E.coli.O157.H7	gene	5105	E.coli.O157.H7	gene	5105	unknown	hypothetical protein	WP	1.09179e+07	234	TRUE	Derived by automated computational analysis using gene prediction method: Protein Homology.
7998	2	1	0	0	2	0	unknown	unknown	unknow	unknown	unknown	unknown	E.coli.O157.H7	gene	4318	E.coli.O157.H7	gene	4318	unknown	hypothetical protein	WP	1.41262e+06	201	FALSE	Derived by automated computational analysis using gene prediction method: Protein Homology.
2671	3	6	3940	2	0	0	srkA	Cpx stress response Thr/Ser protein kinase; MazF antagonist protein	NP	418296	987	FALSE	None	E.coli.55989	gene	4594	E.coli.55989	gene	4594,O104.H4	gene	4931,O127.H6	gene	4464,O157.H7	gene	5328,O26.H11	gene	5179	unknown	stress response kinase A	WP	1.06552e+06	987	FALSE	Derived by automated computational analysis using gene prediction method: Protein Homology.
3608	3	6	1449	2	1	0	ydcF	DUF218 superfamily protein, SAM-binding	NP	415932	801	FALSE	None	E.coli.55989	gene	1653	E.coli.55989	gene	1653,O104.H4	gene	2679,O127.H6	gene	1654,O157.H7	gene	2302,O26.H11	gene	2206	unknown	hypothetical protein	WP	1.02793e+06	801	FALSE	Derived by automated computational analysis using gene prediction method: Protein Homology.
7273	3	6	3247	2	0	0	rpmA	50S ribosomal subunit protein L27	NP	417652	258	TRUE	None	E.coli.55989	gene	3831	E.coli.55989	gene	3831,O104.H4	gene	606,O127.H6	gene	3708,O157.H7	gene	4527,O26.H11	gene	4681	unknown	50S ribosomal protein L27	WP	940595	258	TRUE	Derived by automated computational analysis using gene prediction method: Protein Homology.
6262	2	2	0	0	4	0	unknown	unknown	unknow	unknown	unknown	unknown	E.coli.55989	gene	1123	E.coli.55989	gene	112355989	gene	1847	unknown	endodeoxyribonuclease	WP	140010	381	FALSE	Derived by automated computational analysis using gene prediction method: Protein Homology.
4242	3	6	1029	2	0	0	rutB	ureidoacrylate amidohydrolase	NP	415531	693	TRUE	None	E.coli.55989	gene	1208	E.coli.55989	gene	1208,O104.H4	gene	3176,O127.H6	gene	1123,O157.H7	gene	1471,O26.H11	gene	1363	unknown	peroxyureidoacrylate/ureidoacrylate amidohydrolase RutB	WP	1.30771e+06	693	TRUE	Derived by automated computational analysis using gene prediction method: Protein Homology.
6581	2	1	0	0	2	0	unknown	unknown	unknow	unknown	unknown	unknown	E.coli	O26.H11	gene	5	E.coli	O26.H11	gene	5	unknown	hypothetical protein	WP	897915	339	FALSE	Derived by automated computational analysis using gene prediction method: Protein Homology.
-207	1	1	2817	0	0	2	casE	CRISPR RNA precursor cleavage enzyme; CRISP RNA (crRNA) containing Cascade antiviral complex protein	NP	417236	600	TRUE	None	unknown	unknown	unknown	unknown	unknown	unknown	unknown	unknown
8128	2	2	0	0	3	0	unknown	unknown	unknow	unknown	unknown	unknown	E.coli.O157.H7	gene	1267	E.coli.O157.H7	gene	1267,O26.H11	gene	1209	unknown	hypothetical protein	WP	1.09831e+06	192	TRUE	Derived by automated computational analysis using gene prediction method: Protein Homology.
1763	3	6	384	2	1	0	sbmA	peptide antibiotic transporter	NP	414911	1221	FALSE	sensitivity to microcin B17, possibly envelop protein	E.coli.55989	gene	409	E.coli.55989	gene	409,O104.H4	gene	3930,O127.H6	gene	328,O157.H7	gene	451,O26.H11	gene	437	unknown	microcin B17 transporter	WP	477009	1221	FALSE	in Escherichia coli SbmA is involved in uptake of microcin J25; functions along with FhuA, TonB, and ExbB/D in this capacity; in Sinorhizobium meliloti, BacA is essential and required for symbiosis; defects appear to affect the cell envelope; Derived by automated computational analysis using gene prediction method: Protein Homology.
3680	3	6	936	2	0	0	smtA	putative S-adenosyl-L-methionine-dependent methyltransferase	NP	415441	786	FALSE	S-adenosylmethionine-dependent methyltransferase	E.coli.55989	gene	1041	E.coli.55989	gene	1041,O104.H4	gene	3343,O127.H6	gene	969,O157.H7	gene	1210,O26.H11	gene	1151	unknown	tRNA uridine 5-oxyacetic acid(34) methyltransferase CmoM	WP	1.2983e+06	786	FALSE	Derived by automated computational analysis using gene prediction method: Protein Homology.
1934	3	6	1014	2	0	0	torC	trimethylamine N-oxide (TMAO) reductase I, cytochrome c-type subunit	NP	415516	1173	FALSE	trimethylamine N-oxide reductase, cytochrome c-type subunit	E.coli.55989	gene	1192	E.coli.55989	gene	1192,O104.H4	gene	3266,O127.H6	gene	1107,O157.H7	gene	1365,O26.H11	gene	1704	unknown	pentaheme c-type cytochrome TorC	WP	1.23024e+06	1173	FALSE	Derived by automated computational analysis using gene prediction method: Protein Homology.
7450	2	1	0	0	2	0	unknown	unknown	unknow	unknown	unknown	unknown	E.coli.O127.H6	gene	1141	E.coli.O127.H6	gene	1141	unknown	hypothetical protein	WP	1.2604e+06	240	FALSE	Derived by automated computational analysis using gene prediction method: Protein Homology.
2768	3	5	1849	2	0	0	yeaX	putative YeaWX dioxygenase beta subunit, reductase component	NP	416317	966	FALSE	putative diogenase beta subunit	E.coli.55989	gene	2114	E.coli.55989	gene	2114,O104.H4	gene	2188,O157.H7	gene	2851,O26.H11	gene	2812	unknown	ferredoxin--NADP(+) reductase	WP	1.28701e+06	966	FALSE	Derived by automated computational analysis using gene prediction method: Protein Homology.
7896	2	1	0	0	2	0	unknown	unknown	unknow	unknown	unknown	unknown	E.coli	O26.H11	gene	1815	E.coli	O26.H11	gene	1815	unknown	hypothetical protein	WP	796958	207	FALSE	Derived by automated computational analysis using gene prediction method: Protein Homology.
7490	2	1	0	0	2	0	unknown	unknown	unknow	unknown	unknown	unknown	E.coli	O26.H11	gene	319	E.coli	O26.H11	gene	319	unknown	hypothetical protein	WP	59839.1	237	FALSE	Derived by automated computational analysis using gene prediction method: Protein Homology.
2443	3	2	2445	2	0	0	ypdE	aminopeptidase	NP	416885	1038	TRUE	None	E.coli.O157.H7	gene	3649	E.coli.O157.H7	gene	3649	unknown	exoaminopeptidase	WP	366040	1038	TRUE	metalloprotein; Derived by automated computational analysis using gene prediction method: Protein Homology.
6500	3	6	416	2	2	0	yajD	HNH nuclease family protein	NP	414944	348	FALSE	REP37 (repetitive extragenic palindromic) element; contains 2 REP sequences	E.coli.55989	gene	445	E.coli.55989	gene	445,O104.H4	gene	3898,O127.H6	gene	361,O157.H7	gene	490,O26.H11	gene	472	unknown	HNH endonuclease	WP	974813	348	FALSE	Derived by automated computational analysis using gene prediction method: Protein Homology.
3583	3	5	3542	2	2	0	nikE	nickel ABC transporter ATPase	NP	417937	807	FALSE	ATP-binding protein of nickel transport system; ATP-binding component of ABC superfamily	E.coli.55989	gene	4128	E.coli.55989	gene	4128,O104.H4	gene	327,O127.H6	gene	3984,O26.H11	gene	4986	unknown	ABC transporter ATP-binding protein	WP	173630	807	FALSE	Derived by automated computational analysis using gene prediction method: Protein Homology.
4936	2	4	0	0	2	0	unknown	unknown	unknow	unknown	unknown	unknown	E.coli.O104.H4	gene	3092	E.coli.O104.H4	gene	3092,O157.H7	gene	1113,O157.H7	gene	1582,O26.H11	gene	1441	unknown	tellurium resistance protein	AFS74976.1	579	TRUE	COG2310 Uncharacterized proteins involved in stress response, homologs of TerZ and putative cAMP-binding protein CABP1
825	3	6	1652	2	0	0	fumA	fumarate hydratase (fumarase A), aerobic Class I	NP	416129	1647	TRUE	fumarase A = fumarate hydratase Class I; aerobic isozyme	E.coli.55989	gene	1905	E.coli.55989	gene	1905,O104.H4	gene	2434,O127.H6	gene	1814,O157.H7	gene	2645,O26.H11	gene	2563	unknown	fumarate hydratase	WP	66636.1	1647	TRUE	catalyzes the formation of malate from fumerate; Derived by automated computational analysis using gene prediction method: Protein Homology.
195	2	1	0	0	2	0	unknown	unknown	unknow	unknown	unknown	unknown	E.coli	O26.H11	gene	79	E.coli	O26.H11	gene	79	unknown	relaxase NikB	WP	991399	2721	FALSE	Derived by automated computational analysis using gene prediction method: Protein Homology.
8012	3	6	615	2	1	0	ybdD	DUF466 family protein	YP	588442	198	FALSE	None	E.coli.55989	gene	633	E.coli.55989	gene	633,O104.H4	gene	3726,O127.H6	gene	526,O157.H7	gene	678,O26.H11	gene	729	unknown	hypothetical protein	WP	460431	198	FALSE	Derived by automated computational analysis using gene prediction method: Protein Homology.
3280	3	6	119	2	0	0	speE	spermidine synthase (putrescine aminopropyltransferase)	NP	414663	867	TRUE	spermidine synthase = putrescine aminopropyltransferase	E.coli.55989	gene	123	E.coli.55989	gene	123,O104.H4	gene	4202,O127.H6	gene	128,O157.H7	gene	129,O26.H11	gene	128	unknown	polyamine aminopropyltransferase	WP	818411	867	TRUE	Derived by automated computational analysis using gene prediction method: Protein Homology.
3075	3	6	1347	2	1	0	ompG	outer membrane porin G	NP	415835	906	FALSE	outer membrane protein	E.coli.55989	gene	1591	E.coli.55989	gene	1591,O104.H4	gene	2741,O127.H6	gene	1607,O157.H7	gene	2435,O26.H11	gene	2070	unknown	outer membrane protein G	WP	735257	906	FALSE	Derived by automated computational analysis using gene prediction method: Protein Homology.
3998	2	1	0	0	2	0	unknown	unknown	unknow	unknown	unknown	unknown	E.coli	O26.H11	gene	1750	E.coli	O26.H11	gene	1750	unknown	phage antirepressor Ant	WP	211422	735	FALSE	Derived by automated computational analysis using gene prediction method: Protein Homology.
2092	3	6	14	1	1	1	dnaJ	chaperone Hsp40, DnaK co-chaperone	NP	414556	1131	FALSE	chaperone with DnaK; heat shock protein	E.coli.55989	gene	14	E.coli.55989	gene	14,O104.H4	gene	4304,O127.H6	gene	16,O157.H7	gene	14,O26.H11	gene	14	unknown	molecular chaperone DnaJ	WP	1.11846e+06	1131	FALSE	Derived by automated computational analysis using gene prediction method: Protein Homology.
5466	3	6	432	2	0	0	yajQ	phage Phi6 host factor, ATP/GTP binding protein	NP	414960	492	FALSE	REP40 (repetitive extragenic palindromic) element; contains 2 REP sequences	E.coli.55989	gene	461	E.coli.55989	gene	461,O104.H4	gene	3882,O127.H6	gene	377,O157.H7	gene	507,O26.H11	gene	488	unknown	nucleotide-binding protein	WP	1.1389e+06	492	FALSE	Derived by automated computational analysis using gene prediction method: Protein Homology.
2221	3	5	2174	2	1	0	yehL	putative hexameric AAA+ MoxR family ATPase	NP	416623	1089	FALSE	None	E.coli.O104.H4	gene	1771	E.coli.O104.H4	gene	1771,O127.H6	gene	2422,O157.H7	gene	3291,O26.H11	gene	3308	unknown	putative transporter subunit	AFS73675.1	1089	TRUE	COG0714 MoxR-like ATPases
4194	3	6	2219	2	1	0	yeiL	putative transcriptional regulator	NP	416668	660	FALSE	stationary phase nitrogen starvation regulator	E.coli.55989	gene	2588	E.coli.55989	gene	2588,O127.H6	gene	2470,O157.H7	gene	3425,O26.H11	gene	3364,O104.H4	gene	1726	unknown	transcriptional regulator YeiL	WP	658579	699	FALSE	activator of nucleoside metabolism; Derived by automated computational analysis using gene prediction method: Protein Homology.
3609	3	6	1864	2	0	0	manY	mannose-specific enzyme IIC component of PTS	NP	416332	801	FALSE	PTS enzyme IIC, mannose-specific	E.coli.55989	gene	2131	E.coli.55989	gene	2131,O104.H4	gene	2173,O127.H6	gene	2074,O157.H7	gene	2868,O26.H11	gene	2829	unknown	PTS mannose/fructose/sorbose transporter subunit IIC	WP	406926	801	FALSE	catalyzes the phosphorylation of incoming sugar substrates concomitant with their translocation across the cell membrane; the IIC domain forms the PTS system translocation channel and contains the specific substrate-binding site; Derived by automated computational analysis using gene prediction method: Protein Homology.
3882	2	1	0	0	2	0	unknown	unknown	unknow	unknown	unknown	unknown	E.coli	O26.H11	gene	3397	E.coli	O26.H11	gene	3397	unknown	hypothetical protein	unknown	753	FALSE	incomplete; partial in the middle of a contig; missing stop; Derived by automated computational analysis using gene prediction method: Protein Homology.
5492	3	5	3503	2	2	0	yhhY	aminoacyl nucleotide detoxifying acetyltransferase	NP	417898	489	FALSE	None	E.coli.55989	gene	4089	E.coli.55989	gene	4089,O104.H4	gene	366,O157.H7	gene	4779,O26.H11	gene	4947	unknown	N-acetyltransferase	WP	1.29521e+06	489	FALSE	Derived by automated computational analysis using gene prediction method: Protein Homology.
1982	2	3	0	0	2	0	unknown	unknown	unknow	unknown	unknown	unknown	E.coli.55989	gene	2364	E.coli.55989	gene	2364,O26.H11	gene	3131,O104.H4	gene	1934	unknown	oxidoreductase	WP	1.2602e+07	1161	FALSE	Derived by automated computational analysis using gene prediction method: Protein Homology.
5744	2	1	0	0	2	0	unknown	unknown	unknow	unknown	unknown	unknown	E.coli	O26.H11	gene	633	E.coli	O26.H11	gene	633	unknown	hypothetical protein	WP	1.05302e+06	456	FALSE	DLP12 prophage; Derived by automated computational analysis using gene prediction method: Protein Homology.
2238	2	1	0	0	2	0	unknown	unknown	unknow	unknown	unknown	unknown	E.coli	O26.H11	gene	3230	E.coli	O26.H11	gene	3230	unknown	dTDP-glucose 4,6-dehydratase	WP	699427	1086	TRUE	Derived by automated computational analysis using gene prediction method: Protein Homology.
7168	2	2	0	0	3	0	unknown	unknown	unknow	unknown	unknown	unknown	E.coli.55989	gene	404	E.coli.55989	gene	404,O26.H11	gene	430	unknown	hypothetical protein	WP	1.70035e+06	270	TRUE	Derived by automated computational analysis using gene prediction method: Protein Homology.
87	2	1	0	0	2	0	unknown	unknown	unknow	unknown	unknown	unknown	E.coli.O157.H7	gene	2333	E.coli.O157.H7	gene	2333	unknown	host specificity protein J	WP	515042	3498	TRUE	Derived by automated computational analysis using gene prediction method: Protein Homology.
7233	3	6	3852	2	0	0	ilvM	acetolactate synthase 2 small subunit	NP	418217	264	FALSE	acetolactate synthase II, valine insensitive, small subunit	E.coli.55989	gene	4498	E.coli.55989	gene	4498,O104.H4	gene	5025,O127.H6	gene	4357,O157.H7	gene	5230,O26.H11	gene	5273	unknown	acetolactate synthase isozyme 2 small subunit	WP	983255	264	FALSE	Derived by automated computational analysis using gene prediction method: Protein Homology.
8234	2	1	0	0	2	0	unknown	unknown	unknow	unknown	unknown	unknown	E.coli.O157.H7	gene	143	E.coli.O157.H7	gene	143	unknown	hypothetical protein	WP	7.15251e+07	186	FALSE	Derived by automated computational analysis using gene prediction method: Protein Homology.
7767	2	2	0	0	4	0	unknown	unknown	unknow	unknown	unknown	unknown	E.coli.O127.H6	gene	4964	E.coli.O127.H6	gene	4964,O26.H11	gene	6062	unknown	hypothetical protein	WP	1.32736e+06	216	TRUE	Derived by automated computational analysis using gene prediction method: Protein Homology.
1799	2	1	0	0	2	0	unknown	unknown	unknow	unknown	unknown	unknown	E.coli.O127.H6	gene	4275	E.coli.O127.H6	gene	4275	unknown	hypothetical protein	WP	1.33987e+06	1215	TRUE	Derived by automated computational analysis using gene prediction method: Protein Homology.
567	3	6	1763	2	2	0	thrS	threonyl-tRNA synthetase	NP	416234	1929	TRUE	threonine tRNA synthetase	E.coli.55989	gene	2020	E.coli.55989	gene	2020,O104.H4	gene	2275,O127.H6	gene	1974,O157.H7	gene	2759,O26.H11	gene	2725	unknown	threonine--tRNA ligase	WP	1.14419e+06	1929	TRUE	Derived by automated computational analysis using gene prediction method: Protein Homology.
4352	3	6	3871	2	0	0	wecD	TDP-fucosamine acetyltransferase	YP	26256.2	675	FALSE	putative acyltransferase, lipopolysaccharide biosynthesis protein	E.coli.55989	gene	4520	E.coli.55989	gene	4520,O104.H4	gene	5004,O127.H6	gene	4377,O157.H7	gene	5252,O26.H11	gene	5252	unknown	TDP-fucosamine acetyltransferase	WP	1.1452e+06	675	FALSE	Derived by automated computational analysis using gene prediction method: Protein Homology.
2823	3	6	4318	2	0	0	ytfQ	galactofuranose ABC transporter periplasmic binding protein	NP	418648	957	FALSE	putative LACI-type transcriptional regulator	E.coli.55989	gene	5079	E.coli.55989	gene	5079,O104.H4	gene	4506,O127.H6	gene	4892,O157.H7	gene	5757,O26.H11	gene	5930	unknown	ABC transporter substrate-binding protein	WP	265933	957	FALSE	Derived by automated computational analysis using gene prediction method: Protein Homology.
7323	2	3	0	0	2	0	unknown	unknown	unknow	unknown	unknown	unknown	E.coli.55989	gene	2768	E.coli.55989	gene	2768,O157.H7	gene	3605,O26.H11	gene	3631	unknown	hypothetical protein	WP	1.32565e+06	252	TRUE	Derived by automated computational analysis using gene prediction method: Protein Homology.
1393	2	1	0	0	2	0	unknown	unknown	unknow	unknown	unknown	unknown	E.coli.O157.H7	gene	3929	E.coli.O157.H7	gene	3929	unknown	hypothetical protein	WP	906744	1350	TRUE	Derived by automated computational analysis using gene prediction method: Protein Homology.
2733	2	1	0	0	2	0	unknown	unknown	unknow	unknown	unknown	unknown	E.coli.O157.H7	gene	290	E.coli.O157.H7	gene	290	unknown	integrase	WP	548760	975	TRUE	Derived by automated computational analysis using gene prediction method: Protein Homology.
4737	2	1	0	0	2	0	unknown	unknown	unknow	unknown	unknown	unknown	E.coli.55989	gene	2392	E.coli.55989	gene	2392	unknown	hypothetical protein	WP	739813	609	FALSE	Derived by automated computational analysis using gene prediction method: Protein Homology.
3972	3	6	1996	2	0	0	fliP	flagellar biosynthesis protein	NP	416458	738	FALSE	flagellar biosynthesis	E.coli.55989	gene	2319	E.coli.55989	gene	2319,O104.H4	gene	1974,O127.H6	gene	2206,O157.H7	gene	3038,O26.H11	gene	3095	unknown	flagellar biosynthetic protein FliP	WP	1.25344e+06	738	FALSE	Derived by automated computational analysis using gene prediction method: Protein Homology.
4554	2	3	0	0	2	0	unknown	unknown	unknow	unknown	unknown	unknown	E.coli.O157.H7	gene	1147	E.coli.O157.H7	gene	1147,O157.H7	gene	1616,O26.H11	gene	1472	unknown	hypothetical protein	WP	1.33335e+06	645	FALSE	Derived by automated computational analysis using gene prediction method: Protein Homology.
8103	2	2	0	0	2	0	unknown	unknown	unknow	unknown	unknown	unknown	E.coli.55989	gene	993	E.coli.55989	gene	993,O26.H11	gene	1103	unknown	hypothetical protein	unknown	192	FALSE	internal stop; Derived by automated computational analysis using gene prediction method: Protein Homology.
7019	2	1	0	0	2	0	unknown	unknown	unknow	unknown	unknown	unknown	E.coli.55989	gene	5147	E.coli.55989	gene	5147	unknown	hypothetical protein	WP	1.26021e+07	282	TRUE	Derived by automated computational analysis using gene prediction method: Protein Homology.
4049	3	6	823	2	0	0	glnQ	glutamine transporter subunit	NP	415330	723	TRUE	ATP-binding component of glutamine high-affinity transport system	E.coli.55989	gene	922	E.coli.55989	gene	922,O104.H4	gene	3456,O127.H6	gene	812,O157.H7	gene	963,O26.H11	gene	1031	glnQ	glutamine ABC transporter ATP-binding protein	WP	569080	723	TRUE	similar to ATP-binding component of ABC transporters; Derived by automated computational analysis using gene prediction method: Protein Homology.
6761	3	6	4293	2	0	0	priB	primosomal protein N	NP	418622	315	FALSE	primosomal replication protein N	E.coli.55989	gene	5050	E.coli.55989	gene	5050,O104.H4	gene	4532,O127.H6	gene	4860,O157.H7	gene	5726,O26.H11	gene	5901	unknown	primosomal replication protein N	WP	1.29668e+06	315	FALSE	Derived by automated computational analysis using gene prediction method: Protein Homology.
8130	2	3	0	0	2	0	unknown	unknown	unknow	unknown	unknown	unknown	E.coli.O157.H7	gene	1386	E.coli.O157.H7	gene	1386,O157.H7	gene	3364,O26.H11	gene	3509	unknown	hypothetical protein	WP	548547	192	TRUE	Derived by automated computational analysis using gene prediction method: Protein Homology.
-223	1	1	3107	0	0	2	yqiI	fimbrial protein	NP	417520	1065	FALSE	None	unknown	unknown	unknown	unknown	unknown	unknown	unknown	unknown
682	2	1	0	0	2	0	unknown	unknown	unknow	unknown	unknown	unknown	E.coli	O26.H11	gene	6096	E.coli	O26.H11	gene	6096	unknown	type I restriction endonuclease EcoAI subunit S	WP	110079	1770	TRUE	Derived by automated computational analysis using gene prediction method: Protein Homology.
3043	3	6	431	2	0	0	panE	2-dehydropantoate reductase, NADPH-specific	NP	414959	912	TRUE	2-dehydropantoate 2-reductase	E.coli.55989	gene	460	E.coli.55989	gene	460,O104.H4	gene	3883,O127.H6	gene	376,O157.H7	gene	506,O26.H11	gene	487	unknown	2-dehydropantoate 2-reductase	WP	705874	912	TRUE	Derived by automated computational analysis using gene prediction method: Protein Homology.
780	3	6	2322	2	0	0	menD	2-succinyl-5-enolpyruvyl-6-hydroxy-3- cyclohexene-1-carboxylate synthase; SEPHCHC synthase	NP	416767	1671	TRUE	2-oxoglutarate decarboxylase; SHCHC synthase	E.coli.55989	gene	2687	E.coli.55989	gene	2687,O104.H4	gene	1632,O127.H6	gene	2578,O157.H7	gene	3528,O26.H11	gene	3553	unknown	2-succinyl-5-enolpyruvyl-6-hydroxy-3- cyclohexene-1-carboxylate synthase	WP	1.29708e+06	1671	TRUE	Derived by automated computational analysis using gene prediction method: Protein Homology.
4617	3	6	974	2	0	0	sxy	CRP-S-dependent promoter expression factor	NP	415479	630	FALSE	None	E.coli.55989	gene	1084	E.coli.55989	gene	1084,O104.H4	gene	3303,O127.H6	gene	1002,O157.H7	gene	1252,O26.H11	gene	1194	unknown	protein Sxy	WP	839153	630	FALSE	Derived by automated computational analysis using gene prediction method: Protein Homology.
-173	1	1	2622	0	0	2	glmY	sRNA activator of glmS mRNA, glmZ processing antagonist	unknown	184	TRUE	identified in a large scale screen	unknown	unknown	unknown	unknown	unknown	unknown	unknown	unknown
4420	3	6	1893	2	0	0	exoX	exodeoxyribonuclease 10; DNA exonuclease X	NP	416358	663	FALSE	None	E.coli.55989	gene	2161	E.coli.55989	gene	2161,O104.H4	gene	2145,O127.H6	gene	2104,O157.H7	gene	2897,O26.H11	gene	2929	unknown	DNA polymerase III subunit epsilon	WP	944256	663	FALSE	Derived by automated computational analysis using gene prediction method: Protein Homology.
8715	2	1	0	0	2	0	unknown	unknown	unknow	unknown	unknown	unknown	E.coli.O127.H6	gene	3961	E.coli.O127.H6	gene	3961	unknown	hypothetical protein	WP	3.2161e+07	123	FALSE	Derived by automated computational analysis using gene prediction method: Protein Homology.
4456	2	1	0	0	2	0	unknown	unknown	unknow	unknown	unknown	unknown	E.coli	O26.H11	gene	4313	E.coli	O26.H11	gene	4313	unknown	hypothetical protein	WP	852869	660	TRUE	Derived by automated computational analysis using gene prediction method: Protein Homology.
3307	3	4	3655	2	0	0	sgbU	putative L-xylulose 5-phosphate 3-epimerase	NP	418039	861	FALSE	None	E.coli.55989	gene	4286	E.coli.55989	gene	4286,O104.H4	gene	189,O26.H11	gene	5501	unknown	L-xylulose 5-phosphate 3-epimerase	WP	1.29681e+06	861	FALSE	L-xylulose 5-phosphate 3-epimerase activity not yet demonstrated; may be involved in the utilization of 2,3-diketo-L-gulonate; Derived by automated computational analysis using gene prediction method: Protein Homology.
2943	3	6	1107	2	0	0	fabD	malonyl-CoA-[acyl-carrier-protein] transacylase	NP	415610	930	FALSE	None	E.coli.55989	gene	1297	E.coli.55989	gene	1297,O104.H4	gene	3013,O127.H6	gene	1260,O157.H7	gene	1706,O26.H11	gene	1566	unknown	malonyl CoA-acyl carrier protein transacylase	WP	191371	930	FALSE	Derived by automated computational analysis using gene prediction method: Protein Homology.
3303	3	6	1934	2	1	0	cheR	chemotaxis regulator, protein-glutamate methyltransferase	NP	416398	861	TRUE	response regulator for chemotaxis; protein glutamate methyltransferase	E.coli.55989	gene	2204	E.coli.55989	gene	2204,O104.H4	gene	2035,O127.H6	gene	2145,O157.H7	gene	2940,O26.H11	gene	2986	unknown	chemotaxis protein-glutamate O-methyltransferase	WP	204335	861	TRUE	Derived by automated computational analysis using gene prediction method: Protein Homology.
8051	2	1	0	0	2	0	unknown	unknown	unknow	unknown	unknown	unknown	E.coli	O26.H11	gene	296	E.coli	O26.H11	gene	296	unknown	hypothetical protein	unknown	196	FALSE	frameshifted; incomplete; partial in the middle of a contig; missing stop; Derived by automated computational analysis using gene prediction method: Protein Homology.
7733	2	1	0	0	2	0	unknown	unknown	unknow	unknown	unknown	unknown	E.coli	O26.H11	gene	3663	E.coli	O26.H11	gene	3663	unknown	hypothetical protein	WP	1.42928e+06	219	FALSE	Derived by automated computational analysis using gene prediction method: Protein Homology.
2853	3	6	2525	2	1	0	talA	transaldolase A	NP	416959	951	FALSE	None	E.coli.55989	gene	2933	E.coli.55989	gene	2933,O104.H4	gene	1421,O127.H6	gene	2887,O157.H7	gene	3718,O26.H11	gene	3822	unknown	transaldolase A	WP	1.00371e+06	951	FALSE	Derived by automated computational analysis using gene prediction method: Protein Homology.
6036	3	6	2735	2	0	0	nrdI	NrdEF cluster assembly flavodoxin	NP	417160	411	FALSE	None	E.coli.55989	gene	3139	E.coli.55989	gene	3139,O104.H4	gene	1230,O127.H6	gene	3140,O157.H7	gene	3952,O26.H11	gene	4085	nrdI	class Ib ribonucleoside-diphosphate reductase assembly flavoprotein NrdI	WP	80944.1	411	FALSE	in Salmonella NrdI has a stimulatory effect on the ribonucleotide reductase activity of NrdH with NrdEF; Derived by automated computational analysis using gene prediction method: Protein Homology.
192	2	1	0	0	2	0	unknown	unknown	unknow	unknown	unknown	unknown	E.coli.O127.H6	gene	4695	E.coli.O127.H6	gene	4695	unknown	2-oxoglutarate dehydrogenase E1 component	WP	1.33945e+06	2745	FALSE	Derived by automated computational analysis using gene prediction method: Protein Homology.
664	2	3	0	0	2	0	unknown	unknown	unknow	unknown	unknown	unknown	E.coli.55989	gene	3513	E.coli.55989	gene	3513,O104.H4	gene	879,O104.H4	gene	878	unknown	type VI secretion protein	WP	1.3903e+06	1803	TRUE	Derived by automated computational analysis using gene prediction method: Protein Homology.
3626	2	3	0	0	2	0	unknown	unknown	unknow	unknown	unknown	unknown	E.coli.O127.H6	gene	4655	E.coli.O127.H6	gene	4655,O157.H7	gene	5518,O26.H11	gene	5633	unknown	PTS mannose/fructose/sorbose transporter subunit IIC	WP	406332	798	TRUE	catalyzes the phosphorylation of incoming sugar substrates concomitant with their translocation across the cell membrane; the IIC domain forms the PTS system translocation channel and contains the specific substrate-binding site; Derived by automated computational analysis using gene prediction method: Protein Homology.
2960	3	5	142	2	0	0	gluQ	glutamyl-Q tRNA(Asp) synthetase	NP	414686	927	TRUE	putative tRNA synthetase	E.coli.55989	gene	147	E.coli.55989	gene	147,O104.H4	gene	4179,O157.H7	gene	155,O26.H11	gene	152	unknown	tRNA glutamyl-Q(34) synthetase GluQRS	WP	937432	927	TRUE	Derived by automated computational analysis using gene prediction method: Protein Homology.
3654	3	5	1874	2	0	0	kdgR	KDG regulon transcriptional repressor	NP	416341	792	TRUE	None	E.coli.O104.H4	gene	2163	E.coli.O104.H4	gene	2163,O127.H6	gene	2086,O157.H7	gene	2880,O26.H11	gene	2841	unknown	DNA-binding transcriptional regulator KdgR	AFS74056.1	792	FALSE	COG1414 Transcriptional regulator
5635	2	1	0	0	2	0	unknown	unknown	unknow	unknown	unknown	unknown	E.coli.55989	gene	1139	E.coli.55989	gene	1139	unknown	lysis protein	WP	1.34287e+06	468	FALSE	Derived by automated computational analysis using gene prediction method: Protein Homology.
4378	2	3	0	0	2	0	unknown	unknown	unknow	unknown	unknown	unknown	E.coli.O157.H7	gene	1092	E.coli.O157.H7	gene	1092,O157.H7	gene	1561,O26.H11	gene	1421	unknown	hypothetical protein	WP	397129	672	TRUE	Derived by automated computational analysis using gene prediction method: Protein Homology.
7425	2	1	0	0	2	0	unknown	unknown	unknow	unknown	unknown	unknown	E.coli.O157.H7	gene	786	E.coli.O157.H7	gene	786	unknown	hypothetical protein	unknown	243	FALSE	internal stop; Derived by automated computational analysis using gene prediction method: Protein Homology.
3299	2	1	0	0	2	0	unknown	unknown	unknow	unknown	unknown	unknown	E.coli	O26.H11	gene	4058	E.coli	O26.H11	gene	4058	unknown	phage protein	WP	206753	864	FALSE	Derived by automated computational analysis using gene prediction method: Protein Homology.
230	3	6	3600	2	0	0	bcsA	cellulose synthase, catalytic subunit	NP	417990	2619	TRUE	putative cellulose synthase	E.coli.55989	gene	4221	E.coli.55989	gene	4221,O104.H4	gene	244,O127.H6	gene	4042,O157.H7	gene	4914,O26.H11	gene	5050	bcsA	cellulose synthase catalytic subunit	WP	25914.1	2619	TRUE	polymerizes uridine 5'-diphosphate glucose to cellulose; acts with BcsB, BcsZ and BcsC in cellulose biosynthesis; Derived by automated computational analysis using gene prediction method: Protein Homology.
6461	3	4	3566	1	2	1	arsR	arsenical resistance operon transcriptional repressor; autorepressor	NP	417958	354	FALSE	transcriptional repressor of chromosomal ars operon	E.coli.55989	gene	4182	E.coli.55989	gene	4182,O104.H4	gene	280,O26.H11	gene	5011	unknown	transcriptional regulator	WP	8957.1	354	FALSE	regulates the expression of of the arsRBC involved in resistance to arsenic; Derived by automated computational analysis using gene prediction method: Protein Homology.
8531	2	1	0	0	2	0	unknown	unknown	unknow	unknown	unknown	unknown	E.coli.O157.H7	gene	1744	E.coli.O157.H7	gene	1744	unknown	DUF1391 domain-containing protein	WP	1.41414e+06	153	TRUE	Derived by automated computational analysis using gene prediction method: Protein Homology.
3368	2	1	0	0	2	0	unknown	unknown	unknow	unknown	unknown	unknown	E.coli.O157.H7	gene	3276	E.coli.O157.H7	gene	3276	unknown	nickel/cobalt efflux protein RcnA	WP	134629	852	FALSE	membrane protein conferring nickel and cobalt resistance; Derived by automated computational analysis using gene prediction method: Protein Homology.
8049	2	2	0	0	3	0	unknown	unknown	unknow	unknown	unknown	unknown	E.coli.55989	gene	5264	E.coli.55989	gene	5264,O26.H11	gene	6016	unknown	hypothetical protein	unknown	197	FALSE	frameshifted; Derived by automated computational analysis using gene prediction method: Protein Homology.
8526	2	1	0	0	2	0	unknown	unknown	unknow	unknown	unknown	unknown	E.coli.O127.H6	gene	3035	E.coli.O127.H6	gene	3035	unknown	hypothetical protein	WP	1.30524e+06	153	TRUE	Derived by automated computational analysis using gene prediction method: Protein Homology.
1465	3	6	4477	2	0	0	deoA	thymidine phosphorylase	NP	418799	1323	FALSE	None	E.coli.55989	gene	5342	E.coli.55989	gene	5342,O104.H4	gene	4337,O127.H6	gene	5035,O157.H7	gene	5903,O26.H11	gene	6148	unknown	thymidine phosphorylase	WP	477808	1323	FALSE	Derived by automated computational analysis using gene prediction method: Protein Homology.
7262	2	1	0	0	2	0	unknown	unknown	unknow	unknown	unknown	unknown	E.coli	O26.H11	gene	1289	E.coli	O26.H11	gene	1289	unknown	transcriptional regulator	WP	1.17279e+06	261	FALSE	Derived by automated computational analysis using gene prediction method: Protein Homology.
6800	3	6	386	2	0	0	yaiY	DUF2755 family inner membrane protein	NP	414913	309	TRUE	None	E.coli.55989	gene	411	E.coli.55989	gene	411,O104.H4	gene	3928,O127.H6	gene	330,O157.H7	gene	453,O26.H11	gene	439	unknown	hypothetical protein	WP	763151	309	TRUE	Derived by automated computational analysis using gene prediction method: Protein Homology.
-201	1	1	2713	0	0	2	ypjF	CP4-57 prophage; toxin of the YpjF-YfjZ toxin-antitoxin system	NP	417133	330	FALSE	None	unknown	unknown	unknown	unknown	unknown	unknown	unknown	unknown
8263	2	3	0	0	2	0	unknown	unknown	unknow	unknown	unknown	unknown	E.coli.55989	gene	2163	E.coli.55989	gene	2163,O157.H7	gene	2899,O26.H11	gene	2931	unknown	hypothetical protein	WP	1.33121e+06	183	TRUE	Derived by automated computational analysis using gene prediction method: Protein Homology.
1169	3	5	914	2	0	0	ycaM	putative transporter	NP	415419	1431	FALSE	None	E.coli.55989	gene	1020	E.coli.55989	gene	1020,O104.H4	gene	3365,O157.H7	gene	1190,O26.H11	gene	1130	unknown	amino acid permease	WP	918536	1431	FALSE	Derived by automated computational analysis using gene prediction method: Protein Homology.
2445	3	6	3695	2	0	0	waaH	LPS(HepIII)-glucuronic acid glycosyltransferase	NP	418072	1035	TRUE	putative regulator	E.coli.O157.H7	gene	5010	E.coli.O157.H7	gene	501055989	gene	4333,O104.H4	gene	151,O127.H6	gene	4136,O26.H11	gene	5457	unknown	glycosyltransferase	unknown	1036	TRUE	frameshifted; Derived by automated computational analysis using gene prediction method: Protein Homology.
8738	2	1	0	0	2	0	unknown	unknown	unknow	unknown	unknown	unknown	E.coli.O104.H4	gene	80	E.coli.O104.H4	gene	80	unknown	hypothetical protein	AFS72015.1	117	FALSE	None
-188	1	1	2700	0	0	2	yfjQ	CP4-57 prophage; uncharacterized protein	NP	417122	822	FALSE	None	unknown	unknown	unknown	unknown	unknown	unknown	unknown	unknown
4237	2	1	0	0	2	0	unknown	unknown	unknow	unknown	unknown	unknown	E.coli	O26.H11	gene	5780	E.coli	O26.H11	gene	5780	unknown	hypothetical protein	WP	1.44867e+06	696	FALSE	Derived by automated computational analysis using gene prediction method: Protein Homology.
6381	3	5	2688	1	4	1	ssrA	tmRNA, 10Sa RNA	unknown	363	FALSE	acts as tRNA-Ala and mRNA template for tagging proteins resulting from premature transcription termination for degradation, a process known as trans-translation	E.coli.55989	gene	3105	E.coli.55989	gene	3105,O127.H6	gene	3112,O157.H7	gene	3890,O26.H11	gene	3993	ssrA	transfer-messenger RNA	unknown	363	FALSE	Derived by automated computational analysis using gene prediction method: cmsearch.
5198	3	6	1278	2	0	0	yciB	IspA family inner membrane protein	NP	415770	540	TRUE	None	E.coli.55989	gene	1453	E.coli.55989	gene	1453,O104.H4	gene	2872,O127.H6	gene	1468,O157.H7	gene	2012,O26.H11	gene	1941	unknown	intracellular septation protein A	WP	808667	540	TRUE	Involved in cell division; probably involved in intracellular septation; Derived by automated computational analysis using gene prediction method: Protein Homology.
5884	2	1	0	0	2	0	unknown	unknown	unknow	unknown	unknown	unknown	E.coli.O127.H6	gene	2853	E.coli.O127.H6	gene	2853	unknown	hypothetical protein	WP	119401	432	FALSE	Derived by automated computational analysis using gene prediction method: Protein Homology.
971	3	6	1249	2	0	0	narH	nitrate reductase 1, beta (Fe-S) subunit	NP	415743	1539	FALSE	nitrate reductase 1, beta subunit	E.coli.55989	gene	1425	E.coli.55989	gene	1425,O104.H4	gene	2898,O127.H6	gene	1435,O157.H7	gene	1983,O26.H11	gene	1912	unknown	nitrate reductase subunit beta	WP	702660	1539	FALSE	Derived by automated computational analysis using gene prediction method: Protein Homology.
726	2	2	0	0	2	0	unknown	unknown	unknow	unknown	unknown	unknown	E.coli.O157.H7	gene	28	E.coli.O157.H7	gene	28	unknown	membrane protein	WP	550559	1722	FALSE	Derived by automated computational analysis using gene prediction method: Protein Homology.
1196	3	6	141	1	4	1	pcnB	poly(A) polymerase	NP	414685	1398	TRUE	None	E.coli.55989	gene	146	E.coli.55989	gene	146,O104.H4	gene	4180,O157.H7	gene	154,O26.H11	gene	151,O127.H6	gene	150	unknown	polynucleotide adenylyltransferase PcnB	WP	174639	1419	TRUE	Derived by automated computational analysis using gene prediction method: Protein Homology.
2859	3	6	2196	2	3	0	dusC	tRNA-dihydrouridine synthase C	NP	416645	948	TRUE	putative regulator protein	E.coli.O127.H6	gene	2444	E.coli.O127.H6	gene	2444,O157.H7	gene	3391,O26.H11	gene	333655989	gene	2560,O104.H4	gene	1749	unknown	tRNA dihydrouridine(16) synthase DusC	WP	1.26487e+06	951	TRUE	Derived by automated computational analysis using gene prediction method: Protein Homology.
4316	2	1	0	0	2	0	unknown	unknown	unknow	unknown	unknown	unknown	E.coli.O127.H6	gene	4751	E.coli.O127.H6	gene	4751	unknown	phosphonate C-P lyase system protein PhnL	WP	611412	681	TRUE	Derived by automated computational analysis using gene prediction method: Protein Homology.
696	2	1	0	0	2	0	unknown	unknown	unknow	unknown	unknown	unknown	E.coli.O157.H7	gene	3010	E.coli.O157.H7	gene	3010	unknown	flagellin FliC	WP	79722.1	1758	TRUE	Derived by automated computational analysis using gene prediction method: Protein Homology.
3933	2	4	0	0	5	0	unknown	unknown	unknow	unknown	unknown	unknown	E.coli.55989	gene	1156	E.coli.55989	gene	1156,O104.H4	gene	2112,O104.H4	gene	2814,O26.H11	gene	2371	unknown	tail protein	WP	140709	744	FALSE	Derived by automated computational analysis using gene prediction method: Protein Homology.
6579	2	1	0	0	2	0	unknown	unknown	unknow	unknown	unknown	unknown	E.coli	O26.H11	gene	2676	E.coli	O26.H11	gene	2676	unknown	DUF4761 domain-containing protein	WP	917799	339	FALSE	Derived by automated computational analysis using gene prediction method: Protein Homology.
7864	2	8	0	0	4	0	unknown	unknown	unknow	unknown	unknown	unknown	E.coli.55989	gene	1496	E.coli.55989	gene	1496,O104.H4	gene	2097,O104.H4	gene	2829,O127.H6	gene	748,O127.H6	gene	1335,O157.H7	gene	1317,O157.H7	gene	3086,O26.H11	gene	960	unknown	head-tail joining protein	WP	259002	207	FALSE	Derived by automated computational analysis using gene prediction method: Protein Homology.
7387	2	3	0	0	2	0	unknown	unknown	unknow	unknown	unknown	unknown	E.coli.O104.H4	gene	3213	E.coli.O104.H4	gene	3213,O157.H7	gene	3331,O26.H11	gene	1320	unknown	hypothetical protein	AFS75096.1	246	TRUE	None
5592	3	4	3650	2	0	0	yiaM	2,3-diketo-L-gulonate TRAP transporter small permease protein	NP	418034	474	FALSE	None	E.coli.55989	gene	4281	E.coli.55989	gene	4281,O104.H4	gene	194,O26.H11	gene	5506	unknown	2,3-diketo-L-gulonate TRAP transporter permease	WP	721664	474	FALSE	Derived by automated computational analysis using gene prediction method: Protein Homology.
4081	3	6	1713	2	0	0	ydhX	putative 4Fe-4S ferridoxin-type protein; FNR, Nar, NarP-regulated protein; putative subunit of YdhYVWXUT oxidoreductase complex	NP	416186	669	TRUE	putative oxidoreductase, Fe-S subunit	E.coli.O104.H4	gene	2373	E.coli.O104.H4	gene	237355989	gene	1969,O127.H6	gene	1877,O157.H7	gene	2709,O26.H11	gene	2627	unknown	oxidoreductase, Fe-S subunit	AFS74266.1	720	FALSE	COG0437 Fe-S-cluster-containing hydrogenase components 1
3309	2	1	0	0	2	0	unknown	unknown	unknow	unknown	unknown	unknown	E.coli.O104.H4	gene	75	E.coli.O104.H4	gene	75	unknown	transporter permease protein	AFS72010.1	861	FALSE	COG0697 Permeases of the drug/metabolite transporter (DMT) superfamily
8371	2	3	0	0	5	0	unknown	unknown	unknow	unknown	unknown	unknown	E.coli.O104.H4	gene	4403	E.coli.O104.H4	gene	440355989	gene	5266,O26.H11	gene	6021	unknown	hemolysin expression modulating protein Hha	AFS76253.1	177	FALSE	None
7472	2	3	0	0	2	0	unknown	unknown	unknow	unknown	unknown	unknown	E.coli.55989	gene	3858	E.coli.55989	gene	3858,O157.H7	gene	4554,O26.H11	gene	4708	unknown	hypothetical protein	WP	7.15246e+07	237	TRUE	Derived by automated computational analysis using gene prediction method: Protein Homology.
3489	3	6	1638	2	0	0	ydgD	putative peptidase	NP	416115	822	FALSE	None	E.coli.55989	gene	1890	E.coli.55989	gene	1890,O104.H4	gene	2448,O127.H6	gene	1800,O157.H7	gene	2630,O26.H11	gene	2524	unknown	serine protease	WP	1.26084e+06	822	FALSE	Derived by automated computational analysis using gene prediction method: Protein Homology.
7635	2	1	0	0	0	0	unknown	unknown	unknow	unknown	unknown	unknown	E.coli	O26.H11	gene	1	E.coli	O26.H11	gene	1	unknown	Rop family plasmid primer RNA-binding protein	WP	2.42625e+07	225	TRUE	Derived by automated computational analysis using gene prediction method: Protein Homology.
2921	3	6	4121	1	4	1	malM	maltose regulon periplasmic protein	NP	418461	921	FALSE	periplasmic protein of mal regulon	E.coli.O127.H6	gene	4678	E.coli.O127.H6	gene	467855989	gene	4799,O104.H4	gene	4736,O157.H7	gene	5543,O26.H11	gene	5661	unknown	maltose operon protein MalM	WP	1.33938e+06	936	FALSE	Derived by automated computational analysis using gene prediction method: Protein Homology.
5798	3	6	1990	2	0	0	fliJ	flagellar protein	NP	416452	444	FALSE	flagellar fliJ protein	E.coli.55989	gene	2313	E.coli.55989	gene	2313,O104.H4	gene	1980,O127.H6	gene	2200,O157.H7	gene	3032,O26.H11	gene	3089	fliJ	flagellar protein FliJ	WP	807584	444	FALSE	rod/hook and filament chaperone; Derived by automated computational analysis using gene prediction method: Protein Homology.
4248	2	2	0	0	3	0	unknown	unknown	unknow	unknown	unknown	unknown	E.coli.O104.H4	gene	1541	E.coli.O104.H4	gene	1541,O26.H11	gene	3646	unknown	putative DNA transfer protein	AFS73447.1	693	FALSE	None
665	3	6	2344	2	0	0	nuoC	NADH:ubiquinone oxidoreductase, fused CD subunit	NP	416789	1791	TRUE	NADH dehydrogenase I chain C, D	E.coli.O104.H4	gene	1615	E.coli.O104.H4	gene	161555989	gene	2707,O127.H6	gene	2596,O157.H7	gene	3546,O26.H11	gene	3572	unknown	bifunctional NADH:ubiquinone oxidoreductase subunit C/D	AFS73520.1	1803	FALSE	COG0852 NADH:ubiquinone oxidoreductase 27 kD subunit
5454	3	2	2414	1	1	1	yfdN	CPS-53 (KpLE1) prophage; uncharacterized protein	NP	416858	495	TRUE	None	E.coli.O104.H4	gene	2070	E.coli.O104.H4	gene	2070	unknown	hypothetical protein	AFS73966.1	495	FALSE	None
8406	3	5	556	2	2	0	ninE	DLP12 prophage; conserved protein	NP	415080	171	FALSE	similar to phage 82 and lambda proteins	E.coli.55989	gene	845	E.coli.55989	gene	845,O104.H4	gene	3532,O157.H7	gene	1862,O26.H11	gene	634	unknown	hypothetical protein	WP	224912	171	FALSE	DLP12 prophage; conserved protein similar to phage 82 and lambda proteins; Derived by automated computational analysis using gene prediction method: Protein Homology.
3784	3	5	4428	1	2	1	yjiL	putative ATPase, activator of (R)-hydroxyglutaryl-CoA dehydratase	NP	418754	768	TRUE	putative enzyme	E.coli.55989	gene	5295	E.coli.55989	gene	5295,O104.H4	gene	4381,O157.H7	gene	5855,O26.H11	gene	6087	unknown	hypothetical protein	WP	222495	768	TRUE	Derived by automated computational analysis using gene prediction method: Protein Homology.
3306	3	6	3197	2	0	0	kbaY	tagatose 6-phosphate aldolase 1, kbaY subunit	NP	417606	861	FALSE	tagatose-bisphosphate aldolase 2	E.coli.55989	gene	3782	E.coli.55989	gene	3782,O104.H4	gene	655,O127.H6	gene	3664,O157.H7	gene	4475,O26.H11	gene	4629	unknown	tagatose-1,6-bisphosphate aldolase	WP	22766.1	861	FALSE	Derived by automated computational analysis using gene prediction method: Protein Homology.
7408	3	6	2437	2	2	0	yfdY	DUF2545 family putative inner membrane protein	NP	416878	243	TRUE	None	E.coli.55989	gene	2853	E.coli.55989	gene	2853,O104.H4	gene	1498,O127.H6	gene	2750,O157.H7	gene	3641,O26.H11	gene	3742	unknown	hypothetical protein	WP	639885	243	TRUE	Derived by automated computational analysis using gene prediction method: Protein Homology.
1372	3	6	2318	2	0	0	menE	O-succinylbenzoate-CoA ligase	NP	416763	1356	TRUE	None	E.coli.55989	gene	2683	E.coli.55989	gene	2683,O104.H4	gene	1636,O127.H6	gene	2574,O157.H7	gene	3524,O26.H11	gene	3549	unknown	2-succinylbenzoate-CoA ligase	WP	577553	1356	TRUE	Derived by automated computational analysis using gene prediction method: Protein Homology.
6473	2	9	0	0	2	0	unknown	unknown	unknow	unknown	unknown	unknown	E.coli.O157.H7	gene	2557	E.coli.O157.H7	gene	2557,O127.H6	gene	1516,O157.H7	gene	2061,O157.H7	gene	2346,O157.H7	gene	2544,O26.H11	gene	1335,O26.H11	gene	1654,O26.H11	gene	1776,O26.H11	gene	4015	unknown	head-tail adaptor protein	unknown	352	TRUE	frameshifted; Derived by automated computational analysis using gene prediction method: Protein Homology.
8067	3	4	2055	2	3	0	yeeW	unknown	unknown	168	FALSE	CP4-44 prophage; uncharacterized protein;Phage or Prophage Related	E.coli.O104.H4	gene	1879	E.coli.O104.H4	gene	187955989	gene	2429,O157.H7	gene	3167	unknown	hypothetical protein	AFS73783.1	195	TRUE	None
3153	2	1	0	0	2	0	unknown	unknown	unknow	unknown	unknown	unknown	E.coli.O127.H6	gene	2821	E.coli.O127.H6	gene	2821	unknown	ATPase	WP	53170.1	894	FALSE	Derived by automated computational analysis using gene prediction method: Protein Homology.
3870	3	6	3559	2	0	0	rsmJ	16S rRNA m(2)G1516 methyltransferase, SAM-dependent	NP	417954	753	TRUE	None	E.coli.55989	gene	4176	E.coli.55989	gene	4176,O104.H4	gene	285,O127.H6	gene	3997,O157.H7	gene	4861,O26.H11	gene	5005	unknown	ribosomal RNA small subunit methyltransferase J	WP	686608	753	TRUE	Derived by automated computational analysis using gene prediction method: Protein Homology.
-133	1	1	2092	0	0	2	rfbA	glucose-1-phosphate thymidylyltransferase	NP	416543	882	TRUE	dTDP-glucose pyrophosphorylase	unknown	unknown	unknown	unknown	unknown	unknown	unknown	unknown
8712	2	4	0	0	2	0	unknown	unknown	unknow	unknown	unknown	unknown	E.coli.O127.H6	gene	677	E.coli.O127.H6	gene	677,O157.H7	gene	84855989	gene	797,O26.H11	gene	890	unknown	glutamate decarboxylase	unknown	123	TRUE	incomplete; partial in the middle of a contig; missing start; Derived by automated computational analysis using gene prediction method: Protein Homology.
5488	3	6	2595	2	0	0	iscR	isc operon transcriptional repressor; suf operon transcriptional activator; oxidative stress- and iron starvation-inducible; autorepressor	NP	417026	489	TRUE	Fe-S cluster-containing transcription factor; transcriptional repressor of iscRSUA operon	E.coli.55989	gene	3009	E.coli.55989	gene	3009,O104.H4	gene	1347,O127.H6	gene	3008,O157.H7	gene	3795,O26.H11	gene	3897	unknown	Fe-S cluster assembly transcriptional regulator IscR	WP	1.24136e+06	489	TRUE	Derived by automated computational analysis using gene prediction method: Protein Homology.
4854	3	6	3751	2	1	0	uhpA	response regulator in two-component regulatory system wtih UhpB	NP	418125	591	TRUE	response regulator, positive activator of uhpT transcription (sensor, uhpB)	E.coli.55989	gene	4389	E.coli.55989	gene	4389,O104.H4	gene	36,O127.H6	gene	4260,O157.H7	gene	5121,O26.H11	gene	5382	unknown	DNA-binding response regulator	WP	633668	591	TRUE	response regulator in two-component regulatory system wtih UhpB; phosphorylated UhpA is a positive activator uhpT, a hexose phosphates transporter; Derived by automated computational analysis using gene prediction method: Protein Homology.
6035	2	3	0	0	3	0	unknown	unknown	unknow	unknown	unknown	unknown	E.coli.55989	gene	2815	E.coli.55989	gene	2815,O26.H11	gene	934,O26.H11	gene	3672	unknown	protein ninB	WP	814617	411	TRUE	Derived by automated computational analysis using gene prediction method: Protein Homology.
4835	2	1	0	0	2	0	unknown	unknown	unknow	unknown	unknown	unknown	E.coli.O127.H6	gene	2949	E.coli.O127.H6	gene	2949	unknown	terminase small subunit	WP	1.2579e+07	594	TRUE	Derived by automated computational analysis using gene prediction method: Protein Homology.
2396	3	6	772	2	0	0	galT	galactose-1-phosphate uridylyltransferase	NP	415279	1047	TRUE	None	E.coli.55989	gene	802	E.coli.55989	gene	802,O104.H4	gene	3571,O127.H6	gene	682,O157.H7	gene	853,O26.H11	gene	895	unknown	galactose-1-phosphate uridylyltransferase	WP	191531	1047	TRUE	Derived by automated computational analysis using gene prediction method: Protein Homology.
6057	2	5	0	0	7	0	unknown	unknown	unknow	unknown	unknown	unknown	E.coli.55989	gene	2255	E.coli.55989	gene	2255,O104.H4	gene	2303,O127.H6	gene	1946,O26.H11	gene	2695,O26.H11	gene	3035	unknown	hypothetical protein	WP	780566	408	FALSE	Derived by automated computational analysis using gene prediction method: Protein Homology.
6917	2	1	0	0	2	0	unknown	unknown	unknow	unknown	unknown	unknown	E.coli.O157.H7	gene	72	E.coli.O157.H7	gene	72	unknown	hypothetical protein	WP	1.33659e+06	297	TRUE	Derived by automated computational analysis using gene prediction method: Protein Homology.
8561	2	3	0	0	2	0	unknown	unknown	unknow	unknown	unknown	unknown	E.coli.55989	gene	3693	E.coli.55989	gene	3693,O157.H7	gene	4391,O26.H11	gene	4543	unknown	transposase	unknown	147	TRUE	incomplete; partial in the middle of a contig; missing start; Derived by automated computational analysis using gene prediction method: Protein Homology.
8461	2	7	0	0	6	0	unknown	unknown	unknow	unknown	unknown	unknown	E.coli.O157.H7	gene	3098	E.coli.O157.H7	gene	3098,O127.H6	gene	739,O157.H7	gene	1310,O157.H7	gene	2118,O26.H11	gene	951,O26.H11	gene	1241,O26.H11	gene	2137	unknown	hypothetical protein	unknown	164	FALSE	frameshifted; Derived by automated computational analysis using gene prediction method: Protein Homology.
4714	3	6	2429	2	0	0	evgA	response regulator in two-component regulatory system with EvgS	NP	416870	615	FALSE	putative positive transcription regulator (sensor EvgS)	E.coli.55989	gene	2845	E.coli.55989	gene	2845,O104.H4	gene	1506,O127.H6	gene	2741,O157.H7	gene	3632,O26.H11	gene	3734	unknown	DNA-binding response regulator	WP	991370	615	FALSE	response regulator in two-component regulatory system with EvgS; phosphorylated EvgA activates ompC, emrKY, gadABC, hdeAB and others genes; involved in acid resistance, osmotic adaption, and drug resistance; Derived by automated computational analysis using gene prediction method: Protein Homology.
3174	3	6	3901	1	2	1	rarD	putative chloramphenical resistance permease	YP	26262.1	891	TRUE	None	E.coli.O127.H6	gene	4410	E.coli.O127.H6	gene	441055989	gene	4555,O104.H4	gene	4969,O157.H7	gene	5288,O26.H11	gene	5217	unknown	protein RarD	WP	339104	891	TRUE	Derived by automated computational analysis using gene prediction method: Protein Homology.
2501	3	5	1522	2	0	0	ddpB	D,D-dipeptide ABC transporter permease	NP	416003	1023	TRUE	membrane component of ABC superfamily	E.coli.55989	gene	1732	E.coli.55989	gene	1732,O104.H4	gene	2611,O26.H11	gene	2287,O157.H7	gene	2222	unknown	ABC transporter permease	WP	145111	1023	TRUE	Derived by automated computational analysis using gene prediction method: Protein Homology.
3864	3	6	686	2	1	0	umpH	UMP phosphatase	NP	415201	753	TRUE	N-acetylglucosamine metabolism	E.coli.55989	gene	714	E.coli.55989	gene	714,O104.H4	gene	3655,O127.H6	gene	590,O157.H7	gene	757,O26.H11	gene	808	unknown	ribonucleotide monophosphatase NagD	WP	153129	753	TRUE	Derived by automated computational analysis using gene prediction method: Protein Homology.
5203	3	5	4070	1	1	1	yjaZ	stationary phase growth adaptation protein	NP	418416	540	FALSE	heat shock protein htrC	E.coli.55989	gene	4741	E.coli.55989	gene	4741,O104.H4	gene	4789,O26.H11	gene	5595,O157.H7	gene	5480	unknown	heat-shock protein C	WP	1.3075e+06	540	FALSE	Derived by automated computational analysis using gene prediction method: Protein Homology.
6341	3	6	2480	1	2	1	yfeK	uncharacterized protein	NP	416914	375	FALSE	None	E.coli.55989	gene	2897	E.coli.55989	gene	2897,O104.H4	gene	1456,O127.H6	gene	2793,O26.H11	gene	3786,O157.H7	gene	3681	unknown	hypothetical protein	WP	719943	369	FALSE	Derived by automated computational analysis using gene prediction method: Protein Homology.
4865	3	3	1406	1	1	1	pinR	Rac prophage; putative site-specific recombinase	NP	415892	591	TRUE	None	E.coli	O26.H11	gene	2365	E.coli	O26.H11	gene	2365	unknown	DNA invertase	WP	86514.1	591	FALSE	Derived by automated computational analysis using gene prediction method: Protein Homology.
4052	3	6	1966	2	0	0	sdiA	quorum-sensing transcriptional activator	NP	416426	723	TRUE	transcriptional regulator of ftsQAZ gene cluster	E.coli.55989	gene	2284	E.coli.55989	gene	2284,O104.H4	gene	2005,O127.H6	gene	2177,O157.H7	gene	3003,O26.H11	gene	3066	unknown	transcriptional regulator SdiA	WP	1.15271e+06	723	TRUE	Derived by automated computational analysis using gene prediction method: Protein Homology.
143	3	6	1730	2	1	0	ydiJ	putative FAD-linked oxidoreductase	NP	416202	3057	TRUE	putative oxidase	E.coli.55989	gene	1985	E.coli.55989	gene	1985,O104.H4	gene	2357,O127.H6	gene	1893,O157.H7	gene	2725,O26.H11	gene	2643	unknown	FAD-binding oxidoreductase	WP	612968	3057	TRUE	Derived by automated computational analysis using gene prediction method: Protein Homology.
6162	2	1	0	0	2	0	unknown	unknown	unknow	unknown	unknown	unknown	E.coli	O26.H11	gene	2448	E.coli	O26.H11	gene	2448	unknown	DNA-packaging protein FI	WP	158901	396	TRUE	Derived by automated computational analysis using gene prediction method: Protein Homology.
86	2	2	0	0	2	0	unknown	unknown	unknow	unknown	unknown	unknown	E.coli.55989	gene	878	E.coli.55989	gene	878,O104.H4	gene	3500	unknown	host specificity protein J	WP	515639	3498	FALSE	Derived by automated computational analysis using gene prediction method: Protein Homology.
5375	2	3	0	0	3	0	unknown	unknown	unknow	unknown	unknown	unknown	E.coli.O127.H6	gene	710	E.coli.O127.H6	gene	710,O127.H6	gene	1046,O127.H6	gene	2721	unknown	ssDNA-binding protein	WP	98523.1	507	TRUE	Derived by automated computational analysis using gene prediction method: Protein Homology.
332	3	6	1531	2	0	0	yddB	putative TonB-dependent outer membrane receptor	NP	416012	2373	TRUE	None	E.coli.55989	gene	1742	E.coli.55989	gene	1742,O104.H4	gene	2602,O127.H6	gene	1734,O157.H7	gene	2212,O26.H11	gene	2297	unknown	TonB-dependent receptor	WP	832430	2373	TRUE	Derived by automated computational analysis using gene prediction method: Protein Homology.
189	2	2	0	0	2	0	unknown	unknown	unknow	unknown	unknown	unknown	E.coli.55989	gene	234	E.coli.55989	gene	234,O104.H4	gene	4096	unknown	ClpV1 family T6SS ATPase	WP	614396	2760	TRUE	Derived by automated computational analysis using gene prediction method: Protein Homology.
984	2	2	0	0	3	0	unknown	unknown	unknow	unknown	unknown	unknown	E.coli.55989	gene	2407	E.coli.55989	gene	2407,O104.H4	gene	1896	unknown	IS66 family transposase	WP	1.0004e+06	1536	TRUE	Derived by automated computational analysis using gene prediction method: Protein Homology.
5683	2	1	0	0	2	0	unknown	unknown	unknow	unknown	unknown	unknown	E.coli	O26.H11	gene	1806	E.coli	O26.H11	gene	1806	unknown	hypothetical protein	WP	336167	465	FALSE	Derived by automated computational analysis using gene prediction method: Protein Homology.
8881	3	6	1707	2	0	0	valV	tRNA-Val	unknown	77	FALSE	anticodon: GAC	E.coli.55989	gene	1963	E.coli.55989	gene	1963,O104.H4	gene	2379,O127.H6	gene	1871,O157.H7	gene	2703,O26.H11	gene	2621	unknown	tRNA-Val	unknown	77	FALSE	None
5405	3	6	2343	2	0	0	nuoE	NADH:ubiquinone oxidoreductase, chain E	NP	416788	501	TRUE	NADH dehydrogenase I chain E	E.coli.55989	gene	2706	E.coli.55989	gene	2706,O104.H4	gene	1616,O127.H6	gene	2595,O157.H7	gene	3545,O26.H11	gene	3571	unknown	NADH-quinone oxidoreductase subunit E	WP	545042	501	TRUE	Derived by automated computational analysis using gene prediction method: Protein Homology.
7271	3	6	2476	2	0	0	ptsH	phosphohistidinoprotein-hexose phosphotransferase component of PTS system (Hpr)	NP	416910	258	FALSE	PTS system protein HPr	E.coli.55989	gene	2893	E.coli.55989	gene	2893,O104.H4	gene	1460,O127.H6	gene	2789,O157.H7	gene	3677,O26.H11	gene	3782	unknown	phosphocarrier protein HPr	WP	487600	258	FALSE	Derived by automated computational analysis using gene prediction method: Protein Homology.
1705	2	1	0	0	2	0	unknown	unknown	unknow	unknown	unknown	unknown	E.coli.O127.H6	gene	4432	E.coli.O127.H6	gene	4432	unknown	hypothetical protein	unknown	1242	TRUE	incomplete; partial in the middle of a contig; missing stop; Derived by automated computational analysis using gene prediction method: Protein Homology.
2844	3	4	577	0	5	2	ompT	DLP12 prophage; outer membrane protease VII; outer membrane protein 3b	NP	415097	954	TRUE	outer membrane protein 3b (a), protease VII	E.coli.O127.H6	gene	490	E.coli.O127.H6	gene	490,O157.H7	gene	1909,O26.H11	gene	677	unknown	protease	WP	1.20184e+06	954	TRUE	Derived by automated computational analysis using gene prediction method: Protein Homology.
6106	3	4	3543	2	1	0	nikR	transcriptional repressor, Ni-binding	NP	417938	402	FALSE	None	E.coli.55989	gene	4129	E.coli.55989	gene	4129,O104.H4	gene	326,O26.H11	gene	4987	unknown	nickel-responsive transcriptional regulator NikR	WP	1.19006e+06	402	FALSE	Derived by automated computational analysis using gene prediction method: Protein Homology.
5802	3	5	2999	2	0	0	cmtB	putative mannitol-specific enzyme IIA component of PTS	NP	417409	444	TRUE	PTS system, mannitol-specific enzyme II component, cryptic	E.coli.55989	gene	3439	E.coli.55989	gene	3439,O104.H4	gene	953,O157.H7	gene	4250,O26.H11	gene	4396	cmtB	mannitol-specific cryptic phosphotransferase enzyme IIA component	WP	1.23965e+06	444	TRUE	TolM; with CmtA (IIBC), CmtB possibly forms the mannitol-like permease component of the cryptic mannitol phosphotransferase system, which phosphorylates and transports various carbohydrates and polyhydric alcohols in Escherichia coli; cytoplasmic protein; Derived by automated computational analysis using gene prediction method: Protein Homology.
2535	2	1	0	0	2	0	unknown	unknown	unknow	unknown	unknown	unknown	E.coli.O127.H6	gene	2333	E.coli.O127.H6	gene	2333	unknown	glycosyl transferase	WP	799972	1017	TRUE	Derived by automated computational analysis using gene prediction method: Protein Homology.
1875	3	6	1563	2	2	0	ydeA	arabinose efflux transporter, arabinose-inducible	NP	416045	1191	FALSE	L-arabinose/isopropyl-beta-D-thiogalactopyranoside export protein (MFS family)	E.coli.55989	gene	1782	E.coli.55989	gene	1782,O104.H4	gene	2565,O127.H6	gene	1765,O157.H7	gene	2175,O26.H11	gene	2337	unknown	sugar efflux transporter	WP	210799	1191	FALSE	Derived by automated computational analysis using gene prediction method: Protein Homology.
7070	2	1	0	0	2	0	unknown	unknown	unknow	unknown	unknown	unknown	E.coli.O157.H7	gene	326	E.coli.O157.H7	gene	326	unknown	hypothetical protein	WP	1.30175e+06	279	FALSE	Derived by automated computational analysis using gene prediction method: Protein Homology.
5909	2	1	0	0	2	0	unknown	unknown	unknow	unknown	unknown	unknown	E.coli.O127.H6	gene	878	E.coli.O127.H6	gene	878	unknown	hypothetical protein	WP	1.08094e+06	429	FALSE	Derived by automated computational analysis using gene prediction method: Protein Homology.
3112	3	6	2072	1	2	1	hisG	ATP phosphoribosyltransferase	NP	416523	900	FALSE	None	E.coli.55989	gene	2445	E.coli.55989	gene	2445,O104.H4	gene	1862,O127.H6	gene	2313,O157.H7	gene	3182,O26.H11	gene	3207	unknown	ATP phosphoribosyltransferase	WP	131782	900	FALSE	Derived by automated computational analysis using gene prediction method: Protein Homology.
7075	2	3	0	0	4	0	unknown	unknown	unknow	unknown	unknown	unknown	E.coli.O157.H7	gene	2518	E.coli.O157.H7	gene	2518,O26.H11	gene	1991,O127.H6	gene	1537	unknown	hypothetical protein	WP	1.30394e+06	279	FALSE	Derived by automated computational analysis using gene prediction method: Protein Homology.
8924	3	4	2439	2	0	0	ypdK	inner membrane protein	YP	2.79125e+06	72	FALSE	None	E.coli.55989	gene	2855	E.coli.55989	gene	2855,O157.H7	gene	3643,O26.H11	gene	3744	unknown	hypothetical protein	WP	1.07231e+07	72	FALSE	Derived by automated computational analysis using gene prediction method: Protein Homology.
2629	3	6	605	2	0	0	fepG	iron-enterobactin ABC transporter permease	NP	415121	993	TRUE	ferric enterobactin transport protein; membrane component of ABC superfamily	E.coli.55989	gene	622	E.coli.55989	gene	622,O104.H4	gene	3736,O127.H6	gene	516,O157.H7	gene	668,O26.H11	gene	718	unknown	iron-enterobactin transporter permease	WP	640969	993	TRUE	with FepBCD is involved in the transport of ferric enterobactin; Derived by automated computational analysis using gene prediction method: Protein Homology.
3409	3	6	3846	2	0	0	hdfR	flhDC operon transcriptional repressor	YP	26246.1	840	TRUE	transcriptional regulator of the flhDC operon	E.coli.55989	gene	4493	E.coli.55989	gene	4493,O104.H4	gene	5029,O127.H6	gene	4352,O157.H7	gene	5225,O26.H11	gene	5278	unknown	transcriptional regulator	WP	379246	840	TRUE	Derived by automated computational analysis using gene prediction method: Protein Homology.
4143	3	5	660	2	0	0	ybeR	uncharacterized protein	NP	415178	708	FALSE	None	E.coli.55989	gene	684	E.coli.55989	gene	684,O104.H4	gene	3680,O157.H7	gene	729,O26.H11	gene	779	unknown	hypothetical protein	WP	367017	708	FALSE	Derived by automated computational analysis using gene prediction method: Protein Homology.
3091	3	6	3976	2	0	0	fdoH	formate dehydrogenase-O, Fe-S subunit	NP	418329	903	TRUE	formate dehydrogenase-O, iron-sulfur subunit	E.coli.55989	gene	4633	E.coli.55989	gene	4633,O104.H4	gene	4893,O127.H6	gene	4497,O157.H7	gene	5370,O26.H11	gene	5134	unknown	formate dehydrogenase-O iron-sulfur subunit	WP	331377	903	TRUE	Derived by automated computational analysis using gene prediction method: Protein Homology.
1251	3	6	2946	2	0	0	xanQ	xanthine permease	NP	417358	1401	FALSE	None	E.coli.55989	gene	3374	E.coli.55989	gene	3374,O104.H4	gene	1008,O127.H6	gene	3354,O157.H7	gene	4188,O26.H11	gene	4334	unknown	transporter	WP	1.28022e+06	1401	FALSE	high-affinity transporter for xanthine; Derived by automated computational analysis using gene prediction method: Protein Homology.
5823	3	6	4003	2	0	0	yiiR	DUF805 family putative inner membrane protein	NP	418356	441	FALSE	None	E.coli.55989	gene	4663	E.coli.55989	gene	4663,O104.H4	gene	4864,O127.H6	gene	4529,O157.H7	gene	5401,O26.H11	gene	5102	unknown	DUF805 domain-containing protein	WP	155261	441	FALSE	Derived by automated computational analysis using gene prediction method: Protein Homology.
783	2	1	0	0	2	0	unknown	unknown	unknow	unknown	unknown	unknown	E.coli.O127.H6	gene	2945	E.coli.O127.H6	gene	2945	unknown	tail protein	WP	852153	1671	TRUE	Derived by automated computational analysis using gene prediction method: Protein Homology.
8848	3	6	1959	2	1	0	leuZ	tRNA-Leu	unknown	87	TRUE	anticodon: GAG	E.coli.55989	gene	2276	E.coli.55989	gene	2276,O104.H4	gene	2013,O127.H6	gene	2169,O157.H7	gene	2995,O26.H11	gene	3058	unknown	tRNA-Leu	unknown	87	TRUE	None
3754	3	6	126	2	0	0	yadH	putative ABC transporter permease	NP	414670	771	FALSE	None	E.coli.55989	gene	130	E.coli.55989	gene	130,O104.H4	gene	4195,O127.H6	gene	135,O157.H7	gene	136,O26.H11	gene	135	unknown	inner membrane transport permease YadH	WP	972203	771	FALSE	Derived by automated computational analysis using gene prediction method: Protein Homology.
8192	3	5	1379	2	2	0	ydaC	DUF1187 family protein, Rac prophage; putative double-strand break reduction protein	NP	415863	210	TRUE	None	E.coli.O157.H7	gene	2398	E.coli.O157.H7	gene	2398,O26.H11	gene	2101,O26.H11	gene	2921	unknown	hypothetical protein	WP	1.30284e+06	189	FALSE	Rac prophage; Derived by automated computational analysis using gene prediction method: Protein Homology.
1555	3	6	4	2	1	0	thrC	L-threonine synthase	NP	414545	1287	FALSE	None	E.coli.55989	gene	4	E.coli.55989	gene	4,O104.H4	gene	4314,O127.H6	gene	4,O157.H7	gene	4,O26.H11	gene	4	unknown	threonine synthase	WP	781063	1287	FALSE	Derived by automated computational analysis using gene prediction method: Protein Homology.
4100	2	1	0	0	2	0	unknown	unknown	unknow	unknown	unknown	unknown	E.coli.O127.H6	gene	4164	E.coli.O127.H6	gene	4164	unknown	ribonuclease PH	WP	1.24709e+06	717	TRUE	Derived by automated computational analysis using gene prediction method: Protein Homology.
8063	2	3	0	0	2	0	unknown	unknown	unknow	unknown	unknown	unknown	E.coli.55989	gene	4725	E.coli.55989	gene	4725,O157.H7	gene	5464,O26.H11	gene	5579	unknown	hypothetical protein	WP	1.29786e+06	195	FALSE	Derived by automated computational analysis using gene prediction method: Protein Homology.
4448	3	6	3070	2	0	0	yghB	general envelope maintenance protein; DedA family inner membrane protein; putative multidrug efflux transporter	NP	417482	660	FALSE	None	E.coli.55989	gene	3643	E.coli.55989	gene	3643,O104.H4	gene	783,O127.H6	gene	3529,O157.H7	gene	4339,O26.H11	gene	4493	unknown	hypothetical protein	WP	268419	660	FALSE	Derived by automated computational analysis using gene prediction method: Protein Homology.
5685	2	1	0	0	2	0	unknown	unknown	unknow	unknown	unknown	unknown	E.coli	O26.H11	gene	89	E.coli	O26.H11	gene	89	unknown	hypothetical protein	WP	872610	465	FALSE	Derived by automated computational analysis using gene prediction method: Protein Homology.
6266	3	6	3823	2	0	0	atpI	ATP synthase, membrane-bound accessory factor	NP	418195	381	TRUE	membrane-bound ATP synthase, dispensable protein, affects expression of atpB	E.coli.55989	gene	4470	E.coli.55989	gene	4470,O104.H4	gene	5053,O127.H6	gene	4329,O157.H7	gene	5202,O26.H11	gene	5301	unknown	ATP synthase I	WP	116695	381	TRUE	Produces ATP from ADP in the presence of a proton gradient across the membrane. Subunit I associates with the membrane and may be involved with cation translocation; Derived by automated computational analysis using gene prediction method: Protein Homology.
6884	2	1	0	0	2	0	unknown	unknown	unknow	unknown	unknown	unknown	E.coli	O26.H11	gene	8	E.coli	O26.H11	gene	8	unknown	hypothetical protein	unknown	300	TRUE	incomplete; partial in the middle of a contig; missing start and stop; Derived by automated computational analysis using gene prediction method: Protein Homology.
5337	2	1	0	0	2	0	unknown	unknown	unknow	unknown	unknown	unknown	E.coli.O127.H6	gene	889	E.coli.O127.H6	gene	889	unknown	major tail tube protein	WP	1.20767e+06	516	FALSE	Derived by automated computational analysis using gene prediction method: Protein Homology.
4827	2	5	0	0	2	0	unknown	unknown	unknow	unknown	unknown	unknown	E.coli.55989	gene	3213	E.coli.55989	gene	3213,O104.H4	gene	1158,O127.H6	gene	3219,O157.H7	gene	4016,O26.H11	gene	4157	unknown	aromatic acid decarboxylase	WP	767718	594	TRUE	Derived by automated computational analysis using gene prediction method: Protein Homology.
4411	2	4	0	0	4	0	unknown	unknown	unknow	unknown	unknown	unknown	E.coli.O157.H7	gene	884	E.coli.O157.H7	gene	884,O157.H7	gene	3911,O26.H11	gene	3484,O26.H11	gene	3666	unknown	serine/threonine protein phosphatase	WP	1.02885e+06	666	FALSE	Derived by automated computational analysis using gene prediction method: Protein Homology.
7455	2	1	0	0	2	0	unknown	unknown	unknow	unknown	unknown	unknown	E.coli.O157.H7	gene	3129	E.coli.O157.H7	gene	3129	unknown	hypothetical protein	WP	7.15251e+07	240	TRUE	Derived by automated computational analysis using gene prediction method: Protein Homology.
4029	2	2	0	0	3	0	unknown	unknown	unknow	unknown	unknown	unknown	E.coli.O104.H4	gene	23	E.coli.O104.H4	gene	23	unknown	conjugal transfer protein TraK	YP	2.41563e+06	729	TRUE	Evidence 2b : Function of strongly homologous gene; Product type h : extrachromosomal origin
2066	2	2	0	0	4	0	unknown	unknown	unknow	unknown	unknown	unknown	E.coli.O157.H7	gene	3022	E.coli.O157.H7	gene	3022,O157.H7	gene	3025	unknown	hypothetical protein	WP	484277	1140	TRUE	Derived by automated computational analysis using gene prediction method: Protein Homology.
3957	3	6	2596	2	0	0	trmJ	tRNA mC32,mU32 2'-O-methyltransferase, SAM-dependent	NP	417027	741	TRUE	None	E.coli.55989	gene	3010	E.coli.55989	gene	3010,O104.H4	gene	1346,O127.H6	gene	3009,O157.H7	gene	3796,O26.H11	gene	3898	unknown	tRNA (cytosine(32)/uridine(32)-2'-O)-methyltransferase TrmJ	WP	940019	741	TRUE	Derived by automated computational analysis using gene prediction method: Protein Homology.
1526	3	6	3156	2	1	0	exuT	hexuronate transporter	NP	417564	1299	FALSE	transport of hexuronates	E.coli.55989	gene	3729	E.coli.55989	gene	3729,O104.H4	gene	703,O127.H6	gene	3625,O157.H7	gene	4430,O26.H11	gene	4580	unknown	hexuronate transporter	WP	1.22647e+06	1299	FALSE	involved in the transport of aldohexuronates; Derived by automated computational analysis using gene prediction method: Protein Homology.
4471	2	1	0	0	2	0	unknown	unknown	unknow	unknown	unknown	unknown	E.coli.O157.H7	gene	1511	E.coli.O157.H7	gene	1511	unknown	hypothetical protein	WP	192888	657	FALSE	Derived by automated computational analysis using gene prediction method: Protein Homology.
7282	3	2	706	2	0	0	ybfK	uncharacterized protein	YP	1.16531e+06	258	FALSE	None	E.coli.O127.H6	gene	617	E.coli.O127.H6	gene	617	unknown	hypothetical protein	WP	1.1716e+06	258	FALSE	Derived by automated computational analysis using gene prediction method: Protein Homology.
1988	2	1	0	0	2	0	unknown	unknown	unknow	unknown	unknown	unknown	E.coli.O157.H7	gene	2250	E.coli.O157.H7	gene	2250	unknown	ISAs1 family transposase	unknown	1161	TRUE	frameshifted; internal stop; Derived by automated computational analysis using gene prediction method: Protein Homology.
7369	2	1	0	0	2	0	unknown	unknown	unknow	unknown	unknown	unknown	E.coli.O157.H7	gene	3326	E.coli.O157.H7	gene	3326	unknown	hypothetical protein	WP	1.13536e+06	249	FALSE	Derived by automated computational analysis using gene prediction method: Protein Homology.
643	3	6	3904	2	2	0	recQ	ATP-dependent DNA helicase	YP	26263.3	1830	FALSE	None	E.coli.55989	gene	4558	E.coli.55989	gene	4558,O104.H4	gene	4966,O127.H6	gene	4413,O157.H7	gene	5291,O26.H11	gene	5214	unknown	DNA helicase RecQ	WP	35581.1	1830	FALSE	functions in blocking illegitimate recombination, enhancing topoisomerase activity, initiating SOS signaling and clearing blocked replication forks; component of the RecF recombinational pathway; Derived by automated computational analysis using gene prediction method: Protein Homology.
3535	3	6	3822	2	0	0	atpB	F0 sector of membrane-bound ATP synthase, subunit a	NP	418194	816	TRUE	membrane-bound ATP synthase, F0 sector, subunit a	E.coli.55989	gene	4469	E.coli.55989	gene	4469,O104.H4	gene	5054,O127.H6	gene	4328,O157.H7	gene	5201,O26.H11	gene	5302	unknown	ATP synthase subunit A	WP	135625	816	TRUE	Produces ATP from ADP in the presence of a proton gradient across the membrane. Subunit A is part of the membrane proton channel F0; Derived by automated computational analysis using gene prediction method: Protein Homology.
3308	3	6	4303	2	0	0	qorB	NAD(P)H:quinone oxidoreductase	NP	418632	861	TRUE	putative oxidoreductase	E.coli.55989	gene	5064	E.coli.55989	gene	5064,O104.H4	gene	4521,O127.H6	gene	4879,O157.H7	gene	5740,O26.H11	gene	5916	unknown	NAD(P)-dependent oxidoreductase	WP	560563	861	TRUE	Derived by automated computational analysis using gene prediction method: Protein Homology.
1088	3	6	324	2	1	0	betB	betaine aldehyde dehydrogenase, NAD-dependent	NP	414846	1473	TRUE	NAD+-dependent betaine aldehyde dehydrogenase	E.coli.55989	gene	336	E.coli.55989	gene	336,O104.H4	gene	3992,O127.H6	gene	286,O157.H7	gene	380,O26.H11	gene	368	unknown	betaine-aldehyde dehydrogenase	WP	89077.1	1473	TRUE	Derived by automated computational analysis using gene prediction method: Protein Homology.
7757	2	4	0	0	2	0	unknown	unknown	unknow	unknown	unknown	unknown	E.coli.55989	gene	3996	E.coli.55989	gene	3996,O127.H6	gene	3863,O157.H7	gene	4692,O26.H11	gene	4855	unknown	hypothetical protein	WP	1.3037e+06	216	FALSE	Derived by automated computational analysis using gene prediction method: Protein Homology.
3136	2	1	0	0	2	0	unknown	unknown	unknow	unknown	unknown	unknown	E.coli.O127.H6	gene	151	E.coli.O127.H6	gene	151	unknown	tRNA glutamyl-Q(34) synthetase GluQRS	WP	1.33955e+06	897	TRUE	Derived by automated computational analysis using gene prediction method: Protein Homology.
8411	2	1	0	0	2	0	unknown	unknown	unknow	unknown	unknown	unknown	E.coli.O104.H4	gene	1524	E.coli.O104.H4	gene	1524	unknown	hypothetical protein	AFS73430.1	171	TRUE	None
2254	2	4	0	0	2	0	unknown	unknown	unknow	unknown	unknown	unknown	E.coli.O104.H4	gene	3100	E.coli.O104.H4	gene	3100,O157.H7	gene	1105,O157.H7	gene	1574,O26.H11	gene	1433	unknown	putative ATP-binding protein	AFS74984.1	1080	FALSE	None
7940	2	1	0	0	2	0	unknown	unknown	unknow	unknown	unknown	unknown	E.coli.O127.H6	gene	2501	E.coli.O127.H6	gene	2501	unknown	hypothetical protein	WP	1.40989e+06	204	TRUE	Derived by automated computational analysis using gene prediction method: Protein Homology.
399	2	4	0	0	2	0	unknown	unknown	unknow	unknown	unknown	unknown	E.coli.55989	gene	4677	E.coli.55989	gene	4677,O104.H4	gene	4850,O127.H6	gene	4543,O26.H11	gene	5088	unknown	primosomal protein N'	WP	1.40728e+06	2199	TRUE	Derived by automated computational analysis using gene prediction method: Protein Homology.
2611	2	2	0	0	3	0	unknown	unknown	unknow	unknown	unknown	unknown	E.coli.O127.H6	gene	3017	E.coli.O127.H6	gene	3017,O157.H7	gene	3810	unknown	sugar ABC transporter permease	WP	1.27666e+06	999	TRUE	Derived by automated computational analysis using gene prediction method: Protein Homology.
6762	2	2	0	0	2	0	unknown	unknown	unknow	unknown	unknown	unknown	E.coli.O104.H4	gene	887	E.coli.O104.H4	gene	88755989	gene	3505	unknown	hypothetical protein	AFS72810.1	315	FALSE	COG0318 Acyl-CoA synthetases (AMP-forming)/AMP-acid ligases II
7267	3	6	864	2	0	0	grxA	glutaredoxin 1, redox coenzyme for ribonucleotide reductase (RNR1a)	NP	415370	258	TRUE	glutaredoxin1 redox coenzyme for glutathione-dependent ribonucleotide reductase	E.coli.55989	gene	966	E.coli.55989	gene	966,O104.H4	gene	3415,O127.H6	gene	898,O157.H7	gene	1009,O26.H11	gene	1076	unknown	glutaredoxin	WP	1.19524e+06	258	TRUE	functions as an electron carrier in the glutathione-dependent synthesis of deoxyribonucleotides by the enzyme ribonucleotide reductase; also involved in reducing some disulfides in a coupled system with glutathione reductase; Derived by automated computational analysis using gene prediction method: Protein Homology.
3156	3	2	2095	1	1	1	wcaN	putative regulatory subunit for GalU	NP	416546	894	TRUE	None	E.coli	O26.H11	gene	3232	E.coli	O26.H11	gene	3232	unknown	GalU regulator GalF	WP	183038	894	TRUE	Derived by automated computational analysis using gene prediction method: Protein Homology.
2672	2	1	0	0	2	0	unknown	unknown	unknow	unknown	unknown	unknown	E.coli.O127.H6	gene	602	E.coli.O127.H6	gene	602	unknown	4-hydroxythreonine-4-phosphate dehydrogenase	WP	1.05958e+06	987	FALSE	Derived by automated computational analysis using gene prediction method: Protein Homology.
6426	2	1	0	0	2	0	unknown	unknown	unknow	unknown	unknown	unknown	E.coli.O157.H7	gene	5112	E.coli.O157.H7	gene	5112	unknown	toxin RelE	WP	2.78682e+07	360	FALSE	Derived by automated computational analysis using gene prediction method: Protein Homology.
2883	3	4	1045	1	2	1	ymdE	unknown	unknown	342	FALSE	pseudogene	E.coli.O157.H7	gene	1515	E.coli.O157.H7	gene	1515,O104.H4	gene	315955989	gene	1231	unknown	ACP S-malonyltransferase	WP	981556	945	FALSE	Derived by automated computational analysis using gene prediction method: Protein Homology.
5163	2	2	0	0	2	0	unknown	unknown	unknow	unknown	unknown	unknown	E.coli.O157.H7	gene	2128	E.coli.O157.H7	gene	2128,O26.H11	gene	2455	unknown	terminase small subunit	WP	867493	546	FALSE	Derived by automated computational analysis using gene prediction method: Protein Homology.
4935	2	1	0	0	2	0	unknown	unknown	unknow	unknown	unknown	unknown	E.coli.O104.H4	gene	2294	E.coli.O104.H4	gene	2294	unknown	putative tail fiber assembly protein	AFS74187.1	579	TRUE	None
1438	2	2	0	0	3	0	unknown	unknown	unknow	unknown	unknown	unknown	E.coli.55989	gene	882	E.coli.55989	gene	882,O104.H4	gene	3494	unknown	GGDEF domain-containing protein	WP	586343	1332	TRUE	Derived by automated computational analysis using gene prediction method: Protein Homology.
1134	2	2	0	0	2	0	unknown	unknown	unknow	unknown	unknown	unknown	E.coli.55989	gene	4167	E.coli.55989	gene	4167,O104.H4	gene	293	unknown	transposase	WP	1.04918e+06	1449	TRUE	Derived by automated computational analysis using gene prediction method: Protein Homology.
5614	3	6	2543	2	1	0	bcp	peroxiredoxin; thiol peroxidase, thioredoxin-dependent	NP	416975	471	FALSE	bacterioferritin comigratory protein	E.coli.55989	gene	2953	E.coli.55989	gene	2953,O104.H4	gene	1401,O127.H6	gene	2908,O157.H7	gene	3737,O26.H11	gene	3843	unknown	peroxiredoxin	WP	1.06868e+06	471	FALSE	Derived by automated computational analysis using gene prediction method: Protein Homology.
8783	2	3	0	0	3	0	unknown	unknown	unknow	unknown	unknown	unknown	E.coli.55989	gene	2771	E.coli.55989	gene	2771,O26.H11	gene	3634,O157.H7	gene	3609	unknown	transposase	unknown	105	TRUE	internal stop; incomplete; partial in the middle of a contig; missing start; Derived by automated computational analysis using gene prediction method: Protein Homology.
-83	1	1	1173	0	0	2	pinE	e14 prophage; site-specific DNA recombinase	NP	415676	555	FALSE	inversion of adjacent DNA; at locus of e14 element	unknown	unknown	unknown	unknown	unknown	unknown	unknown	unknown
731	3	6	4160	2	0	0	nrfE	heme lyase (NrfEFG) for insertion of heme into c552, subunit NrfE	NP	418498	1659	FALSE	formate-dependent nitrite reductase; possible assembly function	E.coli.O157.H7	gene	5587	E.coli.O157.H7	gene	558755989	gene	4845,O104.H4	gene	4697,O26.H11	gene	5707,O127.H6	gene	4722	unknown	heme lyase NrfEFG subunit NrfE	WP	7.1525e+07	1719	FALSE	with NrfF and NrfG catalyzes the insertion of heme into cytochrome c552; Derived by automated computational analysis using gene prediction method: Protein Homology.
4329	3	6	707	2	2	0	kdpE	response regulator in two-component regulatory system with KdpD	NP	415222	678	TRUE	regulator of kdp operon (transcriptional effector)	E.coli.55989	gene	733	E.coli.55989	gene	733,O104.H4	gene	3638,O127.H6	gene	618,O157.H7	gene	775,O26.H11	gene	827	unknown	DNA-binding response regulator	WP	186101	678	TRUE	Derived by automated computational analysis using gene prediction method: Protein Homology.
5228	2	1	0	0	2	0	unknown	unknown	unknow	unknown	unknown	unknown	E.coli.55989	gene	1490	E.coli.55989	gene	1490	unknown	lysozyme	WP	1.27472e+06	534	FALSE	Derived by automated computational analysis using gene prediction method: Protein Homology.
5642	3	6	3902	2	1	0	yigI	4HBT thioesterase family protein	NP	418264	468	TRUE	None	E.coli.55989	gene	4556	E.coli.55989	gene	4556,O104.H4	gene	4968,O127.H6	gene	4411,O157.H7	gene	5289,O26.H11	gene	5216	unknown	hypothetical protein	WP	1.27714e+06	468	TRUE	Derived by automated computational analysis using gene prediction method: Protein Homology.
6631	2	6	0	0	5	0	unknown	unknown	unknow	unknown	unknown	unknown	E.coli.55989	gene	874	E.coli.55989	gene	87455989	gene	1154,O104.H4	gene	2110,O104.H4	gene	2816,O157.H7	gene	1891,O26.H11	gene	665	unknown	tail protein	WP	847379	330	FALSE	Derived by automated computational analysis using gene prediction method: Protein Homology.
1255	2	1	0	0	2	0	unknown	unknown	unknow	unknown	unknown	unknown	E.coli.O157.H7	gene	4968	E.coli.O157.H7	gene	4968	unknown	MFS transporter	WP	204825	1401	FALSE	Derived by automated computational analysis using gene prediction method: Protein Homology.
7068	2	1	0	0	2	0	unknown	unknown	unknow	unknown	unknown	unknown	E.coli.O127.H6	gene	2838	E.coli.O127.H6	gene	2838	unknown	hypothetical protein	WP	186337	279	FALSE	Derived by automated computational analysis using gene prediction method: Protein Homology.
1321	3	6	4323	2	0	0	mpl	UDP-N-acetylmuramate:L-alanyl-gamma-D-glutamyl- meso-diaminopimelate ligase	NP	418654	1374	FALSE	REP337 (repetitive extragenic palindromic) element; contains 2 REP sequences	E.coli.55989	gene	5084	E.coli.55989	gene	5084,O104.H4	gene	4501,O127.H6	gene	4897,O157.H7	gene	5762,O26.H11	gene	5935	unknown	UDP-N-acetylmuramate:L-alanyl-gamma-D-glutamyl- meso-diaminopimelate ligase	WP	1.21982e+06	1374	FALSE	Derived by automated computational analysis using gene prediction method: Protein Homology.
6362	3	4	2011	1	3	1	yedR	inner membrane protein	NP	416472	366	TRUE	None	E.coli.55989	gene	2335	E.coli.55989	gene	2335,O104.H4	gene	1959,O157.H7	gene	3054	unknown	permease	WP	1.38687e+06	366	TRUE	Derived by automated computational analysis using gene prediction method: Protein Homology.
-18	1	1	253	0	0	2	ykfB	CP4-6 prophage; uncharacterized protein	NP	414784	468	TRUE	None	unknown	unknown	unknown	unknown	unknown	unknown	unknown	unknown
2713	3	6	2340	2	0	0	nuoH	NADH:ubiquinone oxidoreductase, membrane subunit H	NP	416785	978	TRUE	NADH dehydrogenase I chain H	E.coli.55989	gene	2703	E.coli.55989	gene	2703,O104.H4	gene	1619,O127.H6	gene	2592,O157.H7	gene	3542,O26.H11	gene	3568	unknown	NADH-quinone oxidoreductase subunit H	WP	118507	978	TRUE	Derived by automated computational analysis using gene prediction method: Protein Homology.
1005	3	6	2954	2	1	0	lysS	lysine tRNA synthetase, constitutive	NP	417366	1518	TRUE	lysine tRNA synthetase, constitutive; suppressor of ColE1 mutation in primer RNA	E.coli.55989	gene	3383	E.coli.55989	gene	3383,O104.H4	gene	1000,O127.H6	gene	3363,O157.H7	gene	4197,O26.H11	gene	4343	unknown	lysine--tRNA ligase	WP	3068.1	1518	TRUE	Derived by automated computational analysis using gene prediction method: Protein Homology.
8172	2	1	0	0	2	0	unknown	unknown	unknow	unknown	unknown	unknown	E.coli.55989	gene	5174	E.coli.55989	gene	5174	unknown	hypothetical protein	WP	1.32421e+06	189	TRUE	Derived by automated computational analysis using gene prediction method: Protein Homology.
2079	3	5	2176	2	1	0	yehP	VMA domain putative YehL ATPase stimulator	NP	416625	1137	FALSE	None	E.coli.O104.H4	gene	1769	E.coli.O104.H4	gene	1769,O127.H6	gene	2424,O157.H7	gene	3294,O26.H11	gene	3310	unknown	hypothetical protein	AFS73673.1	1137	TRUE	None
4849	3	6	1772	2	0	0	ydjM	inner membrane protein regulated by LexA	NP	416243	591	FALSE	None	E.coli.55989	gene	2030	E.coli.55989	gene	2030,O104.H4	gene	2267,O127.H6	gene	1983,O157.H7	gene	2768,O26.H11	gene	2734	unknown	membrane protein	WP	1.29541e+06	591	FALSE	Derived by automated computational analysis using gene prediction method: Protein Homology.
8410	2	1	0	0	2	0	unknown	unknown	unknow	unknown	unknown	unknown	E.coli.55989	gene	4139	E.coli.55989	gene	4139	unknown	hypothetical protein	WP	3.21435e+07	171	TRUE	Derived by automated computational analysis using gene prediction method: Protein Homology.
8621	2	1	0	0	2	0	unknown	unknown	unknow	unknown	unknown	unknown	E.coli	O26.H11	gene	2425	E.coli	O26.H11	gene	2425	unknown	copper resistance protein	WP	7.16069e+07	141	FALSE	Derived by automated computational analysis using gene prediction method: Protein Homology.
-190	1	1	2702	0	0	2	ypjK	CP4-57 prophage; putative inner membrane protein	YP	26174.2	237	FALSE	None	unknown	unknown	unknown	unknown	unknown	unknown	unknown	unknown
1187	3	5	2777	2	2	0	ascB	cryptic 6-phospho-beta-glucosidase	NP	417196	1425	FALSE	6-phospho-beta-glucosidase; cryptic	E.coli.55989	gene	3180	E.coli.55989	gene	3180,O104.H4	gene	1190,O157.H7	gene	3994,O26.H11	gene	4126	unknown	6-phospho-beta-glucosidase	WP	110337	1425	FALSE	Derived by automated computational analysis using gene prediction method: Protein Homology.
8167	2	2	0	0	2	0	unknown	unknown	unknow	unknown	unknown	unknown	E.coli.55989	gene	3901	E.coli.55989	gene	3901,O157.H7	gene	4596	unknown	hypothetical protein	WP	1.30809e+06	189	FALSE	Derived by automated computational analysis using gene prediction method: Protein Homology.
470	3	6	2792	2	1	0	fhlA	formate hydrogenlyase transcriptional activator	NP	417211	2079	FALSE	formate hydrogen-lyase transcriptional activator for fdhF, hyc and hyp operons	E.coli.55989	gene	3200	E.coli.55989	gene	3200,O104.H4	gene	1171,O127.H6	gene	3206,O157.H7	gene	4010,O26.H11	gene	4145	unknown	transcriptional regulator FhlA	WP	1.29714e+06	2079	FALSE	Derived by automated computational analysis using gene prediction method: Protein Homology.
6997	3	6	927	2	0	0	ihfB	integration host factor (IHF), DNA-binding protein, beta subunit	NP	415432	285	FALSE	integration host factor (IHF), beta subunit; site-specific recombination	E.coli.55989	gene	1032	E.coli.55989	gene	1032,O104.H4	gene	3352,O127.H6	gene	960,O157.H7	gene	1201,O26.H11	gene	1142	unknown	integration host factor subunit beta	WP	167336	285	FALSE	Derived by automated computational analysis using gene prediction method: Protein Homology.
784	3	6	524	2	0	0	fdrA	putative NAD(P)-binding acyl-CoA synthetase	NP	415051	1668	FALSE	involved in protein transport; multicopy suppressor of dominant negative ftsH mutants	E.coli.55989	gene	564	E.coli.55989	gene	564,O104.H4	gene	3789,O127.H6	gene	472,O157.H7	gene	611,O26.H11	gene	588	unknown	acyl-CoA synthetase FdrA	WP	580807	1668	FALSE	multicopy suppressor of dominant negative ftsH mutations; putative acyl-CoA synthetase; Derived by automated computational analysis using gene prediction method: Protein Homology.
4330	3	6	792	2	0	0	bioD	dethiobiotin synthetase	NP	415299	678	FALSE	None	E.coli.55989	gene	889	E.coli.55989	gene	889,O104.H4	gene	3488,O127.H6	gene	781,O157.H7	gene	931,O26.H11	gene	997	unknown	dethiobiotin synthase	WP	44868.1	678	FALSE	Derived by automated computational analysis using gene prediction method: Protein Homology.
5934	2	1	0	0	2	0	unknown	unknown	unknow	unknown	unknown	unknown	E.coli.O104.H4	gene	2859	E.coli.O104.H4	gene	2859	unknown	putative phage regulatory protein CII	AFS74747.1	426	TRUE	None
4797	2	4	0	0	6	0	unknown	unknown	unknow	unknown	unknown	unknown	E.coli.O104.H4	gene	2115	E.coli.O104.H4	gene	2115,O104.H4	gene	2811,O157.H7	gene	2531,O157.H7	gene	3304	unknown	putative outer membrane Lom	AFS74008.1	600	FALSE	None
-60	1	1	731	0	0	2	ybgP	putative periplasmic pilin chaperone	NP	415245	729	TRUE	putative chaperone	unknown	unknown	unknown	unknown	unknown	unknown	unknown	unknown
7547	2	1	0	0	2	0	unknown	unknown	unknow	unknown	unknown	unknown	E.coli.O127.H6	gene	1648	E.coli.O127.H6	gene	1648	unknown	hypothetical protein	WP	4.88163e+07	231	FALSE	Derived by automated computational analysis using gene prediction method: Protein Homology.
1338	2	1	0	0	2	0	unknown	unknown	unknow	unknown	unknown	unknown	E.coli.55989	gene	3531	E.coli.55989	gene	3531	unknown	hypothetical protein	WP	200211	1368	TRUE	Derived by automated computational analysis using gene prediction method: Protein Homology.
8720	2	2	0	0	2	0	unknown	unknown	unknow	unknown	unknown	unknown	E.coli.55989	gene	4712	E.coli.55989	gene	4712,O26.H11	gene	5566	unknown	hypothetical protein	WP	1.44088e+06	120	FALSE	Derived by automated computational analysis using gene prediction method: Protein Homology.
719	2	1	0	0	2	0	unknown	unknown	unknow	unknown	unknown	unknown	E.coli.55989	gene	3553	E.coli.55989	gene	3553	unknown	hypothetical protein	WP	558483	1731	TRUE	Derived by automated computational analysis using gene prediction method: Protein Homology.
3744	2	4	0	0	2	0	unknown	unknown	unknow	unknown	unknown	unknown	E.coli.O104.H4	gene	3099	E.coli.O104.H4	gene	3099,O157.H7	gene	1106,O157.H7	gene	1575,O26.H11	gene	1434	unknown	hypothetical protein	AFS74983.1	774	FALSE	COG0561 Predicted hydrolases of the HAD superfamily
8775	3	5	1732	2	0	0	rprA	sRNA antisense activator for RpoS translation, Hfq-dependent	unknown	106	FALSE	RprA RNA; positive regulatory RNA for rpoS translation	E.coli.55989	gene	1988	E.coli.55989	gene	1988,O127.H6	gene	1895,O157.H7	gene	2727,O26.H11	gene	2646	rprA	antisense sRNA RprA	unknown	108	FALSE	Derived by automated computational analysis using gene prediction method: cmsearch.
4064	2	1	0	0	2	0	unknown	unknown	unknow	unknown	unknown	unknown	E.coli.O157.H7	gene	1411	E.coli.O157.H7	gene	1411	unknown	DNA-binding protein	WP	1.00402e+06	723	FALSE	Derived by automated computational analysis using gene prediction method: Protein Homology.
6626	3	2	1605	2	0	0	flxA	Qin prophage; uncharacterized protein	NP	416084	333	FALSE	None	E.coli	O26.H11	gene	2409	E.coli	O26.H11	gene	2409	unknown	protein flxA	WP	1.31746e+06	333	FALSE	Derived by automated computational analysis using gene prediction method: Protein Homology.
7955	2	1	0	0	2	0	unknown	unknown	unknow	unknown	unknown	unknown	E.coli	O26.H11	gene	3191	E.coli	O26.H11	gene	3191	unknown	hypothetical protein	WP	761705	204	FALSE	Derived by automated computational analysis using gene prediction method: Protein Homology.
641	2	1	0	0	2	0	unknown	unknown	unknow	unknown	unknown	unknown	E.coli.O127.H6	gene	2289	E.coli.O127.H6	gene	2289	unknown	diol dehydratase reactivase subunit alpha	WP	1.26892e+06	1833	FALSE	Derived by automated computational analysis using gene prediction method: Protein Homology.
526	2	2	0	0	2	0	unknown	unknown	unknow	unknown	unknown	unknown	E.coli.55989	gene	3511	E.coli.55989	gene	3511,O104.H4	gene	881	unknown	type VI secretion protein	WP	198270	1983	TRUE	Derived by automated computational analysis using gene prediction method: Protein Homology.
7978	2	1	0	0	2	0	unknown	unknown	unknow	unknown	unknown	unknown	E.coli.O104.H4	gene	5	E.coli.O104.H4	gene	5	unknown	hypothetical protein	AFS71940.1	201	FALSE	None
6025	2	1	0	0	2	0	unknown	unknown	unknow	unknown	unknown	unknown	E.coli.O157.H7	gene	3917	E.coli.O157.H7	gene	3917	unknown	hypothetical protein	WP	361847	414	TRUE	Derived by automated computational analysis using gene prediction method: Protein Homology.
-228	1	1	3279	0	0	2	yhcD	putative outer membrane fimbrial subunit usher protein	NP	417683	2382	FALSE	putative outer membrane protein	unknown	unknown	unknown	unknown	unknown	unknown	unknown	unknown
1772	3	6	2381	2	1	0	fabB	3-oxoacyl-[acyl-carrier-protein] synthase I	NP	416826	1221	TRUE	None	E.coli.55989	gene	2746	E.coli.55989	gene	2746,O104.H4	gene	1577,O127.H6	gene	2634,O157.H7	gene	3585,O26.H11	gene	3611	unknown	3-oxoacyl-ACP synthase I	WP	817178	1221	TRUE	Derived by automated computational analysis using gene prediction method: Protein Homology.
7535	3	6	1008	2	1	0	ymcE	cold shock gene	NP	415511	231	FALSE	suppresses fabA and ts growth mutation	E.coli.55989	gene	1186	E.coli.55989	gene	1186,O104.H4	gene	3272,O127.H6	gene	1035,O157.H7	gene	1359,O26.H11	gene	1698	unknown	cold-shock protein	WP	1.32368e+06	231	FALSE	Derived by automated computational analysis using gene prediction method: Protein Homology.
478	2	1	0	0	2	0	unknown	unknown	unknow	unknown	unknown	unknown	E.coli.O157.H7	gene	4163	E.coli.O157.H7	gene	4163	unknown	type III secretion system protein InvA	WP	482518	2061	TRUE	Derived by automated computational analysis using gene prediction method: Protein Homology.
114	2	4	0	0	2	0	unknown	unknown	unknow	unknown	unknown	unknown	E.coli.O157.H7	gene	2538	E.coli.O157.H7	gene	2538,O26.H11	gene	1341,O26.H11	gene	1660,O26.H11	gene	4009	unknown	phage tail tape measure protein	WP	212822	3243	TRUE	Derived by automated computational analysis using gene prediction method: Protein Homology.
5995	2	1	0	0	2	0	unknown	unknown	unknow	unknown	unknown	unknown	E.coli.O104.H4	gene	31	E.coli.O104.H4	gene	31	unknown	hypothetical protein	YP	6.79257e+06	417	TRUE	None
1272	2	1	0	0	2	0	unknown	unknown	unknow	unknown	unknown	unknown	E.coli.O157.H7	gene	2372	E.coli.O157.H7	gene	2372	unknown	ATPase	WP	138556	1392	FALSE	Derived by automated computational analysis using gene prediction method: Protein Homology.
3065	3	6	2813	2	0	0	cysD	sulfate adenylyltransferase, subunit 2	NP	417232	909	TRUE	ATP:sulfurylase (ATP:sulfate adenylyltransferase), subunit 2	E.coli.55989	gene	3226	E.coli.55989	gene	3226,O104.H4	gene	1145,O127.H6	gene	3232,O157.H7	gene	4029,O26.H11	gene	4170	unknown	sulfate adenylyltransferase subunit 2	WP	372108	909	TRUE	Derived by automated computational analysis using gene prediction method: Protein Homology.
8746	2	1	0	0	2	0	unknown	unknown	unknow	unknown	unknown	unknown	E.coli	O26.H11	gene	2126	E.coli	O26.H11	gene	2126	unknown	hypothetical protein	WP	6.4768e+07	117	TRUE	Derived by automated computational analysis using gene prediction method: Protein Homology.
4395	2	1	0	0	2	0	unknown	unknown	unknow	unknown	unknown	unknown	E.coli.O127.H6	gene	2287	E.coli.O127.H6	gene	2287	pduD	propanediol dehydratase medium subunit	WP	405041	669	FALSE	with PduCE catalyzes the formation of propionaldehyde from 1,2-propanediol; Derived by automated computational analysis using gene prediction method: Protein Homology.
-278	1	1	4182	0	0	2	phnM	ribophosphonate triphosphate hydrolase	NP	418519	1137	TRUE	phosphonate metabolism	unknown	unknown	unknown	unknown	unknown	unknown	unknown	unknown
5395	2	1	0	0	2	0	unknown	unknown	unknow	unknown	unknown	unknown	E.coli.O127.H6	gene	1964	E.coli.O127.H6	gene	1964	unknown	hypothetical protein	WP	2.41889e+07	504	FALSE	Derived by automated computational analysis using gene prediction method: Protein Homology.
4900	2	1	0	0	2	0	unknown	unknown	unknow	unknown	unknown	unknown	E.coli.O157.H7	gene	4827	E.coli.O157.H7	gene	4827	unknown	lipoprotein	WP	597700	585	FALSE	Derived by automated computational analysis using gene prediction method: Protein Homology.
1845	3	6	2970	2	0	0	ubiI	2-octaprenylphenol hydroxylase, FAD-dependent	NP	417382	1203	TRUE	None	E.coli.55989	gene	3401	E.coli.55989	gene	3401,O104.H4	gene	984,O127.H6	gene	3378,O157.H7	gene	4212,O26.H11	gene	4359	unknown	2-octaprenylphenol hydroxylase	WP	1.19219e+06	1203	TRUE	Derived by automated computational analysis using gene prediction method: Protein Homology.
1572	3	6	3693	2	0	0	envC	activator of AmiB,C murein hydrolases, septal ring factor	NP	418071	1260	FALSE	putative membrane protein	E.coli.55989	gene	4331	E.coli.55989	gene	4331,O104.H4	gene	153,O127.H6	gene	4134,O157.H7	gene	5008,O26.H11	gene	5459	unknown	murein hydrolase activator EnvC	WP	1.21415e+06	1284	FALSE	Derived by automated computational analysis using gene prediction method: Protein Homology.
3875	2	1	0	0	2	0	unknown	unknown	unknow	unknown	unknown	unknown	E.coli.O127.H6	gene	2388	E.coli.O127.H6	gene	2388	unknown	carbohydrate kinase	WP	1.33976e+06	753	FALSE	Derived by automated computational analysis using gene prediction method: Protein Homology.
2597	2	1	0	0	2	0	unknown	unknown	unknow	unknown	unknown	unknown	E.coli.O104.H4	gene	2477	E.coli.O104.H4	gene	2477	unknown	hypothetical protein	AFS74368.1	1002	FALSE	None
6402	2	1	0	0	2	0	unknown	unknown	unknow	unknown	unknown	unknown	E.coli.55989	gene	1478	E.coli.55989	gene	1478	unknown	endodeoxyribonuclease	WP	904125	360	FALSE	Derived by automated computational analysis using gene prediction method: Protein Homology.
242	2	2	0	0	2	0	unknown	unknown	unknow	unknown	unknown	unknown	E.coli.O127.H6	gene	1514	E.coli.O127.H6	gene	1514,O157.H7	gene	1789	unknown	phage portal protein	WP	1.25789e+07	2586	FALSE	Derived by automated computational analysis using gene prediction method: Protein Homology.
876	3	6	610	2	0	0	entE	2,3-dihydroxybenzoate-AMP ligase component of enterobactin synthase multienzyme complex	NP	415126	1611	FALSE	2,3-dihydroxybenzoate-AMP ligase	E.coli.55989	gene	628	E.coli.55989	gene	628,O104.H4	gene	3731,O127.H6	gene	521,O157.H7	gene	673,O26.H11	gene	724	entE	2,3-dihydroxybenzoate-AMP ligase	WP	26805.1	1611	FALSE	bifunctional 2,3-dihydroxybenzoate-AMP ligase/S-dihydroxybenzoyltransferase; activates the carboxylate group of 2,3-dihydroxy-benzoate forming (2,3-dihydroxybenzoyl)adenylate then catalyzes the acylation of holo-entB with 2,3-dihydroxy-benzoate adenylate; Derived by automated computational analysis using gene prediction method: Protein Homology.
3390	2	1	0	0	2	0	unknown	unknown	unknow	unknown	unknown	unknown	E.coli.O104.H4	gene	50	E.coli.O104.H4	gene	50	unknown	hypothetical protein	AFS71985.1	846	TRUE	None
7287	2	2	0	0	3	0	unknown	unknown	unknow	unknown	unknown	unknown	E.coli.O157.H7	gene	87	E.coli.O157.H7	gene	87	unknown	hypothetical protein	WP	1.30422e+06	258	TRUE	Derived by automated computational analysis using gene prediction method: Protein Homology.
3265	2	1	0	0	2	0	unknown	unknown	unknow	unknown	unknown	unknown	E.coli.O127.H6	gene	4699	E.coli.O127.H6	gene	4699	unknown	succinate--CoA ligase subunit alpha	WP	114648	873	FALSE	Derived by automated computational analysis using gene prediction method: Protein Homology.
4344	2	10	0	0	11	0	unknown	unknown	unknow	unknown	unknown	unknown	E.coli.O104.H4	gene	53	E.coli.O104.H4	gene	53,O26.H11	gene	653,O26.H11	gene	986,O26.H11	gene	1669,O26.H11	gene	2424,O26.H11	gene	3709,O26.H11	gene	4308,O26.H11	gene	5401,O26.H11	gene	5979,O26.H11	gene	6019	unknown	IS66 family transposase orfA	YP	6.7926e+06	678	FALSE	COG4584 Transposase and inactivated derivatives
1859	3	6	2935	2	1	0	ygeX	2,3-diaminopropionate ammonia lyase, PLP-dependent	NP	417347	1197	FALSE	putative diaminopropionate ammonia-lyase	E.coli.55989	gene	3363	E.coli.55989	gene	3363,O104.H4	gene	1019,O127.H6	gene	3341,O157.H7	gene	4177,O26.H11	gene	4323	unknown	PLP-dependent lyase/thiolase	WP	110493	1197	FALSE	Derived by automated computational analysis using gene prediction method: Protein Homology.
7087	2	1	0	0	2	0	unknown	unknown	unknow	unknown	unknown	unknown	E.coli	O26.H11	gene	3164	E.coli	O26.H11	gene	3164	unknown	transcriptional regulator	WP	1.32367e+06	279	FALSE	Derived by automated computational analysis using gene prediction method: Protein Homology.
2533	2	1	0	0	2	0	unknown	unknown	unknow	unknown	unknown	unknown	E.coli.O127.H6	gene	1439	E.coli.O127.H6	gene	1439	unknown	NAD(P)-dependent oxidoreductase	WP	1.38622e+06	1017	FALSE	Derived by automated computational analysis using gene prediction method: Protein Homology.
3301	3	5	1441	1	2	1	ydbC	putative NAD(P)-binding oxidoreductase	NP	415924	861	FALSE	putative dehydrogenase	E.coli.55989	gene	1645	E.coli.55989	gene	1645,O104.H4	gene	2687,O157.H7	gene	2314,O26.H11	gene	2198	unknown	oxidoreductase	WP	97801.1	861	FALSE	Derived by automated computational analysis using gene prediction method: Protein Homology.
4092	3	5	3767	2	0	0	yidP	UTRA domain-containing GntR family putative transcriptional regulator	NP	418139	717	FALSE	putative transcriptional regulator	E.coli.55989	gene	4408	E.coli.55989	gene	4408,O104.H4	gene	20,O157.H7	gene	5143,O26.H11	gene	5363	unknown	transcriptional regulator	WP	1.30078e+06	717	FALSE	Derived by automated computational analysis using gene prediction method: Protein Homology.
7755	2	1	0	0	2	0	unknown	unknown	unknow	unknown	unknown	unknown	E.coli.55989	gene	3569	E.coli.55989	gene	3569	unknown	hypothetical protein	WP	1.36008e+06	216	TRUE	Derived by automated computational analysis using gene prediction method: Protein Homology.
5589	3	6	3193	2	0	0	agaV	N-acetylgalactosamine-specific enzyme IIB component of PTS	NP	417602	474	FALSE	PTS system, cytoplasmic, N-acetylgalactosamine-specific IIB component 2 (EIIB-AGA)	E.coli.55989	gene	3776	E.coli.55989	gene	3776,O104.H4	gene	661,O127.H6	gene	3658,O157.H7	gene	4469,O26.H11	gene	4623	unknown	PTS N-acetylgalactosamine transporter subunit IIB	WP	1.29555e+06	474	FALSE	catalyzes the phosphorylation of incoming sugar substrates concomitant with their translocation across the cell membrane; protein IIA transfers a phosphoryl group to IIB which then transfers the phosphoryl group to the sugar; IIC forms the translocation channel for the sugar uptake; involved in N-acetylgalactosamine transport; Derived by automated computational analysis using gene prediction meth…
6953	2	3	0	0	3	0	unknown	unknown	unknow	unknown	unknown	unknown	E.coli.55989	gene	2811	E.coli.55989	gene	2811,O127.H6	gene	1067,O26.H11	gene	941	unknown	DUF1364 domain-containing protein	WP	2235.1	291	TRUE	Derived by automated computational analysis using gene prediction method: Protein Homology.
5646	2	2	0	0	2	0	unknown	unknown	unknow	unknown	unknown	unknown	E.coli.O127.H6	gene	711	E.coli.O127.H6	gene	711,O127.H6	gene	2720	unknown	hypothetical protein	WP	18648.1	468	TRUE	Derived by automated computational analysis using gene prediction method: Protein Homology.
317	3	6	3782	2	2	0	gyrB	DNA gyrase, subunit B	YP	26241.1	2415	TRUE	DNA gyrase subunit B, type II topoisomerase, ATPase activity	E.coli.55989	gene	4423	E.coli.55989	gene	4423,O104.H4	gene	4,O127.H6	gene	4288,O157.H7	gene	5153,O26.H11	gene	5348	unknown	DNA gyrase subunit B	WP	72067.1	2415	TRUE	Derived by automated computational analysis using gene prediction method: Protein Homology.
5992	3	6	4141	2	0	0	yjbQ	thiamine phosphate synthase	NP	418480	417	FALSE	None	E.coli.55989	gene	4821	E.coli.55989	gene	4821,O104.H4	gene	4715,O127.H6	gene	4705,O157.H7	gene	5563,O26.H11	gene	5683	unknown	thiamin phosphate synthase	WP	270383	417	FALSE	Derived by automated computational analysis using gene prediction method: Protein Homology.
6430	2	1	0	0	2	0	unknown	unknown	unknow	unknown	unknown	unknown	E.coli	O26.H11	gene	5801	E.coli	O26.H11	gene	5801	unknown	Tir chaperone family protein	WP	1.00523e+06	360	TRUE	Derived by automated computational analysis using gene prediction method: Protein Homology.
6911	2	1	0	0	2	0	unknown	unknown	unknow	unknown	unknown	unknown	E.coli.O157.H7	gene	273	E.coli.O157.H7	gene	273	unknown	transposase	WP	6247.1	297	FALSE	Derived by automated computational analysis using gene prediction method: Protein Homology.
-40	1	1	284	0	0	2	yagJ	unknown	unknown	828	FALSE	CP4-6 prophage; uncharacterized protein;Phage or Prophage Related	unknown	unknown	unknown	unknown	unknown	unknown	unknown	unknown
6886	3	6	633	2	0	0	citD	citrate lyase, acyl carrier (gamma) subunit	NP	415150	297	TRUE	citrate lyase acyl carrier protein (gamma chain)	E.coli.55989	gene	654	E.coli.55989	gene	654,O104.H4	gene	3708,O127.H6	gene	543,O157.H7	gene	699,O26.H11	gene	749	unknown	citrate lyase ACP	WP	700703	297	TRUE	Derived by automated computational analysis using gene prediction method: Protein Homology.
6537	2	2	0	0	2	0	unknown	unknown	unknow	unknown	unknown	unknown	E.coli.O157.H7	gene	4930	E.coli.O157.H7	gene	4930,O127.H6	gene	4062	unknown	hypothetical protein	WP	6.07227e+07	345	TRUE	Derived by automated computational analysis using gene prediction method: Protein Homology.
7588	2	1	0	0	2	0	unknown	unknown	unknow	unknown	unknown	unknown	E.coli.O127.H6	gene	860	E.coli.O127.H6	gene	860	unknown	hypothetical protein	WP	752613	228	FALSE	Derived by automated computational analysis using gene prediction method: Protein Homology.
4754	3	6	3382	2	0	0	rplD	50S ribosomal subunit protein L4	NP	417778	606	TRUE	50S ribosomal subunit protein L4, regulates expression of S10 operon	E.coli.55989	gene	3968	E.coli.55989	gene	3968,O104.H4	gene	477,O127.H6	gene	3837,O157.H7	gene	4664,O26.H11	gene	4827	unknown	50S ribosomal protein L4	WP	424395	606	TRUE	Derived by automated computational analysis using gene prediction method: Protein Homology.
4132	2	1	0	0	2	0	unknown	unknown	unknow	unknown	unknown	unknown	E.coli.55989	gene	2782	E.coli.55989	gene	2782	unknown	hypothetical protein	WP	1.5252e+06	711	TRUE	Derived by automated computational analysis using gene prediction method: Protein Homology.
5404	2	2	0	0	2	0	unknown	unknown	unknow	unknown	unknown	unknown	E.coli.55989	gene	1809	E.coli.55989	gene	1809,O157.H7	gene	1901	unknown	YciE/YciF family protein	WP	1.16609e+06	501	FALSE	Derived by automated computational analysis using gene prediction method: Protein Homology.
6968	2	1	0	0	2	0	unknown	unknown	unknow	unknown	unknown	unknown	E.coli	O26.H11	gene	1742	E.coli	O26.H11	gene	1742	unknown	protein ren	WP	145907	291	FALSE	Derived by automated computational analysis using gene prediction method: Protein Homology.
980	3	6	1083	2	0	0	murJ	putative lipid II flippase	NP	415587	1536	FALSE	putative virulence factor	E.coli.55989	gene	1274	E.coli.55989	gene	1274,O104.H4	gene	3036,O127.H6	gene	1235,O157.H7	gene	1683,O26.H11	gene	1543	unknown	lipid II flippase MurJ	WP	1.05067e+06	1536	FALSE	Derived by automated computational analysis using gene prediction method: Protein Homology.
8911	2	1	0	0	2	0	unknown	unknown	unknow	unknown	unknown	unknown	E.coli.O127.H6	gene	2692	E.coli.O127.H6	gene	2692	unknown	tRNA-Thr	unknown	76	TRUE	None
3873	2	1	0	0	2	0	unknown	unknown	unknow	unknown	unknown	unknown	E.coli.O104.H4	gene	88	E.coli.O104.H4	gene	88	agg3D	Chaperone protein Agg3D	YP	2.41569e+06	753	TRUE	Evidence 2b : Function of strongly homologous gene; PubMedId : 12117939; Product type f : factor
5510	3	6	2397	2	2	0	sixA	phosphohistidine phosphatase	NP	416842	486	TRUE	None	E.coli.55989	gene	2764	E.coli.55989	gene	2764,O104.H4	gene	1560,O127.H6	gene	2650,O157.H7	gene	3601,O26.H11	gene	3627	unknown	phosphohistidine phosphatase	WP	1.19582e+06	486	TRUE	Derived by automated computational analysis using gene prediction method: Protein Homology.
2855	3	6	3898	1	3	1	corA	magnesium/nickel/cobalt transporter	NP	418260	951	FALSE	Mg2+ transport, system I	E.coli.55989	gene	4549	E.coli.55989	gene	4549,O104.H4	gene	4974,O127.H6	gene	4407,O157.H7	gene	5282,O26.H11	gene	5223	unknown	magnesium transporter CorA	WP	947159	951	FALSE	Derived by automated computational analysis using gene prediction method: Protein Homology.
6711	2	1	0	0	2	0	unknown	unknown	unknow	unknown	unknown	unknown	E.coli.55989	gene	2784	E.coli.55989	gene	2784	unknown	DNA-binding protein	WP	33146.1	321	FALSE	Derived by automated computational analysis using gene prediction method: Protein Homology.
2641	2	2	0	0	2	0	unknown	unknown	unknow	unknown	unknown	unknown	E.coli.O127.H6	gene	4013	E.coli.O127.H6	gene	4013,O157.H7	gene	4882	unknown	iron ABC transporter permease	WP	910400	993	FALSE	Derived by automated computational analysis using gene prediction method: Protein Homology.
937	2	1	0	0	2	0	unknown	unknown	unknow	unknown	unknown	unknown	E.coli.O127.H6	gene	4951	E.coli.O127.H6	gene	4951	unknown	type I restriction-modification system subunit M	WP	202819	1557	TRUE	Derived by automated computational analysis using gene prediction method: Protein Homology.
5743	2	1	0	0	2	0	unknown	unknown	unknow	unknown	unknown	unknown	E.coli.O157.H7	gene	91	E.coli.O157.H7	gene	91	unknown	hypothetical protein	WP	1.3589e+06	456	TRUE	Derived by automated computational analysis using gene prediction method: Protein Homology.
2586	3	6	1993	2	0	0	fliM	flagellar motor switching and energizing component	NP	416455	1005	FALSE	flagellar biosynthesis, component of motor switch and energizing, enabling rotation and determining its direction	E.coli.55989	gene	2316	E.coli.55989	gene	2316,O104.H4	gene	1977,O127.H6	gene	2203,O157.H7	gene	3035,O26.H11	gene	3092	unknown	flagellar motor switch protein FliM	WP	1.29564e+06	1005	FALSE	Derived by automated computational analysis using gene prediction method: Protein Homology.
1635	2	5	0	0	4	0	unknown	unknown	unknow	unknown	unknown	unknown	E.coli.O127.H6	gene	3444	E.coli.O127.H6	gene	3444,O157.H7	gene	4287,O26.H11	gene	4443,O26.H11	gene	582955989	gene	3476	unknown	integrase	WP	1.21884e+06	1266	FALSE	Derived by automated computational analysis using gene prediction method: Protein Homology.
2038	3	6	950	2	1	0	ssuD	alkanesulfonate monooxygenase, FMNH(2)-dependent	NP	415455	1146	TRUE	None	E.coli.55989	gene	1058	E.coli.55989	gene	1058,O104.H4	gene	3327,O127.H6	gene	984,O157.H7	gene	1225,O26.H11	gene	1168	unknown	alkanesulfonate monooxygenase	WP	55996.1	1146	TRUE	Derived by automated computational analysis using gene prediction method: Protein Homology.
8426	2	5	0	0	5	0	unknown	unknown	unknow	unknown	unknown	unknown	E.coli.55989	gene	2830	E.coli.55989	gene	2830,O104.H4	gene	1519,O127.H6	gene	708,O127.H6	gene	2723,O127.H6	gene	1044	unknown	DUF2737 domain-containing protein	WP	1.21445e+06	168	FALSE	Derived by automated computational analysis using gene prediction method: Protein Homology.
8601	3	6	306	2	2	0	ykgO	RpmJ-like protein	YP	588437	141	TRUE	None	E.coli.55989	gene	318	E.coli.55989	gene	318,O104.H4	gene	4006,O127.H6	gene	265,O157.H7	gene	348,O26.H11	gene	349	unknown	50S ribosomal protein L36	WP	866436	141	TRUE	Derived by automated computational analysis using gene prediction method: Protein Homology.
7313	2	3	0	0	2	0	unknown	unknown	unknow	unknown	unknown	unknown	E.coli.55989	gene	4214	E.coli.55989	gene	4214,O157.H7	gene	4907,O26.H11	gene	5043	unknown	hypothetical protein	unknown	253	FALSE	frameshifted; Derived by automated computational analysis using gene prediction method: Protein Homology.
8246	2	1	0	0	2	0	unknown	unknown	unknow	unknown	unknown	unknown	E.coli.O157.H7	gene	5924	E.coli.O157.H7	gene	5924	unknown	hypothetical protein	WP	7.15251e+07	186	TRUE	Derived by automated computational analysis using gene prediction method: Protein Homology.
8811	2	2	0	0	3	0	unknown	unknown	unknow	unknown	unknown	unknown	E.coli.O104.H4	gene	4288	E.coli.O104.H4	gene	4288,O127.H6	gene	33	unknown	hypothetical protein	AFS76141.1	96	FALSE	None
4801	2	1	0	0	2	0	unknown	unknown	unknow	unknown	unknown	unknown	E.coli.O127.H6	gene	4487	E.coli.O127.H6	gene	4487	unknown	glucose-1-phosphatase	WP	1.29859e+06	600	FALSE	Derived by automated computational analysis using gene prediction method: Protein Homology.
806	3	6	4329	2	2	0	treC	trehalose-6-P hydrolase	NP	418660	1656	TRUE	trehalase 6-P hydrolase	E.coli.55989	gene	5091	E.coli.55989	gene	5091,O104.H4	gene	4495,O127.H6	gene	4904,O157.H7	gene	5768,O26.H11	gene	5945	unknown	glucohydrolase	WP	1.33106e+06	1656	TRUE	Derived by automated computational analysis using gene prediction method: Protein Homology.
5736	2	3	0	0	4	0	unknown	unknown	unknow	unknown	unknown	unknown	E.coli.55989	gene	2791	E.coli.55989	gene	2791,O104.H4	gene	1540,O26.H11	gene	3647	unknown	hypothetical protein	WP	614037	456	TRUE	Derived by automated computational analysis using gene prediction method: Protein Homology.
2202	3	6	2969	2	0	0	gcvT	aminomethyltransferase, tetrahydrofolate-dependent, subunit (T protein) of glycine cleavage complex	NP	417381	1095	TRUE	aminomethyltransferase (T protein; tetrahydrofolate-dependent) of glycine cleavage system	E.coli.55989	gene	3400	E.coli.55989	gene	3400,O104.H4	gene	985,O127.H6	gene	3377,O157.H7	gene	4211,O26.H11	gene	4358	unknown	aminomethyltransferase	WP	68701.1	1095	TRUE	Derived by automated computational analysis using gene prediction method: Protein Homology.
1484	2	2	0	0	2	0	unknown	unknown	unknow	unknown	unknown	unknown	E.coli.55989	gene	5218	E.coli.55989	gene	5218,O104.H4	gene	4439	unknown	MFS transporter	WP	998350	1317	TRUE	Derived by automated computational analysis using gene prediction method: Protein Homology.
5298	3	6	1687	2	0	0	sodC	superoxide dismutase, Cu, Zn, periplasmic	NP	416163	522	TRUE	superoxide dismutase precursor (Cu-Zn)	E.coli.55989	gene	1942	E.coli.55989	gene	1942,O104.H4	gene	2399,O127.H6	gene	1851,O157.H7	gene	2682,O26.H11	gene	2600	unknown	superoxide dismutase [Cu-Zn] SodC2	WP	1.29694e+06	522	TRUE	SodC; copper and zinc binding; converts superoxide radicals to hydrogen peroxide and water; Derived by automated computational analysis using gene prediction method: Protein Homology.
4847	3	4	1435	1	1	1	paaY	thioesterase required for phenylacetic acid degradation; trimeric; phenylacetate regulatory and detoxification protein; hexapeptide repeat protein	NP	415918	591	FALSE	None	E.coli.55989	gene	1644	E.coli.55989	gene	1644,O104.H4	gene	2688,O26.H11	gene	2197	unknown	phenylacetic acid degradation protein PaaY	WP	1.12345e+06	591	FALSE	Derived by automated computational analysis using gene prediction method: Protein Homology.
129	3	6	3580	2	2	0	mdtF	anaerobic multidrug efflux transporter, ArcA-regulated	NP	417971	3114	FALSE	putative transport system permease protein	E.coli.55989	gene	4198	E.coli.55989	gene	4198,O104.H4	gene	264,O127.H6	gene	4022,O157.H7	gene	4891,O26.H11	gene	5027	unknown	multidrug efflux RND transporter permease subunit	WP	24892.1	3114	FALSE	Derived by automated computational analysis using gene prediction method: Protein Homology.
7263	2	1	0	0	2	0	unknown	unknown	unknow	unknown	unknown	unknown	E.coli	O26.H11	gene	2717	E.coli	O26.H11	gene	2717	unknown	hypothetical protein	WP	1.78154e+06	261	FALSE	Derived by automated computational analysis using gene prediction method: Protein Homology.
1933	2	1	0	0	2	0	unknown	unknown	unknow	unknown	unknown	unknown	E.coli	O26.H11	gene	4062	E.coli	O26.H11	gene	4062	unknown	integrase	WP	516611	1176	FALSE	Derived by automated computational analysis using gene prediction method: Protein Homology.
7328	2	2	0	0	2	0	unknown	unknown	unknow	unknown	unknown	unknown	E.coli.O104.H4	gene	1405	E.coli.O104.H4	gene	1405,O127.H6	gene	2904	unknown	hypothetical protein	AFS73317.1	252	TRUE	None
6143	3	6	3208	2	0	0	yraN	UPF0102 family protein	NP	417617	396	FALSE	None	E.coli.55989	gene	3793	E.coli.55989	gene	3793,O104.H4	gene	644,O127.H6	gene	3671,O157.H7	gene	4488,O26.H11	gene	4640	unknown	YraN family protein	WP	246855	396	FALSE	Derived by automated computational analysis using gene prediction method: Protein Homology.
-315	1	1	4440	0	0	2	symR	sRNA antisense regulator destabilizing divergent and overlapping symE mRNA	unknown	77	FALSE	None	unknown	unknown	unknown	unknown	unknown	unknown	unknown	unknown
1898	3	6	2741	2	0	0	ygaY	unknown	unknown	1178	FALSE	pseudogene, major facilitator transporter superfamily;putative transport; Not classified; putative transport protein	E.coli.55989	gene	3145	E.coli.55989	gene	3145,O104.H4	gene	1224,O127.H6	gene	3146,O157.H7	gene	3959,O26.H11	gene	4091	unknown	MFS transporter	WP	165676	1185	FALSE	Derived by automated computational analysis using gene prediction method: Protein Homology.
7194	2	1	0	0	2	0	unknown	unknown	unknow	unknown	unknown	unknown	E.coli	O26.H11	gene	1390	E.coli	O26.H11	gene	1390	unknown	hypothetical protein	WP	909011	270	TRUE	Derived by automated computational analysis using gene prediction method: Protein Homology.
4715	3	6	3929	2	0	0	yigZ	UPF0029 family protein	NP	418290	615	FALSE	None	E.coli.55989	gene	4583	E.coli.55989	gene	4583,O104.H4	gene	4942,O127.H6	gene	4453,O157.H7	gene	5316,O26.H11	gene	5190	unknown	YigZ family protein	WP	1.29698e+06	615	FALSE	Derived by automated computational analysis using gene prediction method: Protein Homology.
1707	3	3	3963	2	1	0	yihS	sulphoquinovose isomerase	NP	418316	1242	TRUE	None	E.coli.O157.H7	gene	5352	E.coli.O157.H7	gene	5352,O26.H11	gene	5153	unknown	AGE family epimerase/isomerase	WP	870913	1242	TRUE	Derived by automated computational analysis using gene prediction method: Protein Homology.
2329	3	5	2064	2	0	0	yeeE	UPF0394 family inner membrane protein	NP	416517	1059	TRUE	putative transport system permease protein	E.coli.55989	gene	2437	E.coli.55989	gene	2437,O104.H4	gene	1868,O157.H7	gene	3176,O26.H11	gene	3200	unknown	YeeE/YedE family protein	WP	492324	1059	TRUE	Derived by automated computational analysis using gene prediction method: Protein Homology.
1968	2	2	0	0	2	0	unknown	unknown	unknow	unknown	unknown	unknown	E.coli.55989	gene	2461	E.coli.55989	gene	2461,O104.H4	gene	1846	unknown	UDP-N-acetylglucosamine 2-epimerase (hydrolyzing)	WP	723247	1164	TRUE	Derived by automated computational analysis using gene prediction method: Protein Homology.
5988	3	6	1087	2	0	0	flgB	flagellar component of cell-proximal portion of basal-body rod	NP	415591	417	FALSE	flagellar biosynthesis, cell-proximal portion of basal-body rod	E.coli.55989	gene	1278	E.coli.55989	gene	1278,O104.H4	gene	3032,O127.H6	gene	1239,O157.H7	gene	1687,O26.H11	gene	1547	flgB	flagellar biosynthesis protein FlgB	WP	884702	417	FALSE	with FlgF and C makes up the proximal portion of the flagellar basal body rod; Vibrio parahaemolyticus protein is associated with the polar flagella; Derived by automated computational analysis using gene prediction method: Protein Homology.
8684	2	3	0	0	4	0	unknown	unknown	unknow	unknown	unknown	unknown	E.coli	O26.H11	gene	1813	E.coli	O26.H11	gene	1813,O26.H11	gene	2539,O157.H7	gene	1832	unknown	hypothetical protein	WP	1.30157e+06	129	FALSE	Derived by automated computational analysis using gene prediction method: Protein Homology.
5547	3	6	487	2	1	0	ybaK	Cys-tRNA(Pro)/Cys-tRNA(Cys) deacylase	NP	415014	480	TRUE	None	E.coli.55989	gene	525	E.coli.55989	gene	525,O104.H4	gene	3824,O127.H6	gene	435,O157.H7	gene	568,O26.H11	gene	553	unknown	aminoacyl-tRNA deacylase	WP	186631	480	TRUE	Derived by automated computational analysis using gene prediction method: Protein Homology.
7161	2	1	0	0	2	0	unknown	unknown	unknow	unknown	unknown	unknown	E.coli	O26.H11	gene	320	E.coli	O26.H11	gene	320	unknown	hypothetical protein	WP	1.28177e+07	273	FALSE	Derived by automated computational analysis using gene prediction method: Protein Homology.
7003	3	4	3508	0	3	2	yrhB	stable heat shock chaperone	NP	417903	285	FALSE	None	E.coli.55989	gene	4093	E.coli.55989	gene	4093,O104.H4	gene	363,O26.H11	gene	4951	unknown	heat-shock protein	WP	634159	285	FALSE	Derived by automated computational analysis using gene prediction method: Protein Homology.
4141	2	1	0	0	2	0	unknown	unknown	unknow	unknown	unknown	unknown	E.coli	O26.H11	gene	273	E.coli	O26.H11	gene	273	unknown	flagellar assembly protein FliH	WP	151527	711	FALSE	Derived by automated computational analysis using gene prediction method: Protein Homology.
5663	2	1	0	0	2	0	unknown	unknown	unknow	unknown	unknown	unknown	E.coli	O26.H11	gene	1601	E.coli	O26.H11	gene	1601	unknown	membrane protein	WP	1.11331e+06	468	FALSE	Derived by automated computational analysis using gene prediction method: Protein Homology.
4564	3	6	2119	2	1	0	udk	uridine/cytidine kinase	NP	416570	642	TRUE	None	E.coli.55989	gene	2490	E.coli.55989	gene	2490,O104.H4	gene	1817,O127.H6	gene	2360,O157.H7	gene	3235,O26.H11	gene	3256	unknown	uridine kinase	WP	1.29542e+06	642	TRUE	Derived by automated computational analysis using gene prediction method: Protein Homology.
3725	3	6	3157	2	1	0	exuR	hexuronate regulon transcriptional repressor; autorepressor	NP	417565	777	FALSE	negative regulator of exu regulon, exuT, uxaAC, and uxuB	E.coli.55989	gene	3734	E.coli.55989	gene	3734,O104.H4	gene	698,O127.H6	gene	3626,O157.H7	gene	4431,O26.H11	gene	4585	unknown	GntR family transcriptional regulator	WP	406488	777	FALSE	Derived by automated computational analysis using gene prediction method: Protein Homology.
1688	3	6	2131	1	3	1	mdtA	multidrug efflux system, subunit A	NP	416578	1248	FALSE	putative membrane protein	E.coli.55989	gene	2498	E.coli.55989	gene	2498,O104.H4	gene	1810,O127.H6	gene	2370,O157.H7	gene	3244,O26.H11	gene	3265	unknown	multidrug resistance protein MdtA	WP	678984	1248	FALSE	Derived by automated computational analysis using gene prediction method: Protein Homology.
4585	2	3	0	0	2	0	unknown	unknown	unknow	unknown	unknown	unknown	E.coli.O157.H7	gene	1145	E.coli.O157.H7	gene	1145,O157.H7	gene	1614,O26.H11	gene	1470	unknown	transcriptional regulator	WP	502842	639	FALSE	Derived by automated computational analysis using gene prediction method: Protein Homology.
2651	3	6	3358	2	0	0	rpoA	RNA polymerase, alpha subunit	NP	417754	990	TRUE	None	E.coli.55989	gene	3944	E.coli.55989	gene	3944,O104.H4	gene	501,O127.H6	gene	3813,O157.H7	gene	4640,O26.H11	gene	4803	unknown	DNA-directed RNA polymerase subunit alpha	WP	1.16209e+06	990	TRUE	Derived by automated computational analysis using gene prediction method: Protein Homology.
3191	3	6	417	2	2	0	tsx	nucleoside channel, receptor of phage T6 and colicin K	NP	414945	885	TRUE	nucleoside channel; receptor of phage T6 and colicin K	E.coli.55989	gene	446	E.coli.55989	gene	446,O104.H4	gene	3896,O127.H6	gene	362,O157.H7	gene	491,O26.H11	gene	473	unknown	nucleoside-specific channel-forming protein Tsx	WP	1.29533e+06	885	TRUE	receptor of phage T6 and colicin K; involved in the transfer of deoxyribo- and ribo-nucleotides across the outer membrane; Derived by automated computational analysis using gene prediction method: Protein Homology.
875	3	6	66	2	2	0	thiP	thiamine/thiamine pyrophosphate ABC transporter permease	NP	414609	1611	TRUE	None	E.coli.55989	gene	66	E.coli.55989	gene	66,O104.H4	gene	4254,O127.H6	gene	75,O157.H7	gene	72,O26.H11	gene	69	thiP	thiamine/thiamine pyrophosphate ABC transporter permease ThiP	WP	235687	1611	TRUE	permease; with TbpA and ThiQ functions in transport of thiamine and thiamine pyrophosphate into the cell; repressed in presence of exogenous thiamine; Derived by automated computational analysis using gene prediction method: Protein Homology.
4726	3	6	2079	1	3	1	hisI	phosphoribosyl-AMP cyclohydrolase and phosphoribosyl-ATP pyrophosphatase	NP	416530	612	FALSE	phosphoribosyl-amp cyclohydrolase; phosphoribosyl-ATP pyrophosphatase	E.coli.55989	gene	2452	E.coli.55989	gene	2452,O104.H4	gene	1855,O127.H6	gene	2320,O157.H7	gene	3189,O26.H11	gene	3214	unknown	bifunctional phosphoribosyl-AMP cyclohydrolase/phosphoribosyl-ATP diphosphatase	WP	954876	612	FALSE	catalyzes the formation of 1-(5-phosphoribosyl)-AMP from 1-(5-phosphoribosyl)-ATP and the subsequent formation of 1-(5-phosphoribosyl)-5-((5- phosphoribosylamino)methylideneamino)imidazole-4- carboxamide from 1-(5-phosphoribosyl)-AMP in histidine biosynthesis; Derived by automated computational analysis using gene prediction method: Protein Homology.
5552	3	5	2638	2	0	0	rseC	SoxR iron-sulfur cluster reduction factor component	NP	417065	480	TRUE	sigma-E factor, negative regulatory protein	E.coli.55989	gene	3053	E.coli.55989	gene	3053,O104.H4	gene	1307,O157.H7	gene	3838,O26.H11	gene	3941	unknown	SoxR reducing system protein RseC	WP	589070	480	TRUE	involved in the reduction of the SoxR iron-sulfur cluster; Derived by automated computational analysis using gene prediction method: Protein Homology.
4131	3	6	1794	2	0	0	ydjX	TVP38/TMEM64 family inner membrane protein	NP	416264	711	FALSE	None	E.coli.55989	gene	2055	E.coli.55989	gene	2055,O104.H4	gene	2243,O127.H6	gene	2005,O157.H7	gene	2791,O26.H11	gene	2761	unknown	TVP38/TMEM64 family protein	WP	1.35135e+06	711	FALSE	Derived by automated computational analysis using gene prediction method: Protein Homology.
122	3	6	403	2	0	0	sbcC	exonuclease, dsDNA, ATP-dependent	NP	414931	3147	TRUE	ATP-dependent dsDNA exonuclease	E.coli.55989	gene	432	E.coli.55989	gene	432,O104.H4	gene	3911,O127.H6	gene	348,O157.H7	gene	474,O26.H11	gene	459	unknown	exonuclease subunit SbcC	WP	698907	3144	TRUE	Derived by automated computational analysis using gene prediction method: Protein Homology.
3830	3	5	1814	2	0	0	ydjF	putative DNA-binding transcriptional regulator	NP	416284	759	TRUE	putative DEOR-type transcriptional regulator	E.coli.55989	gene	2077	E.coli.55989	gene	2077,O104.H4	gene	2223,O127.H6	gene	2026,O157.H7	gene	2816	unknown	DeoR/GlpR transcriptional regulator	WP	719088	759	TRUE	Derived by automated computational analysis using gene prediction method: Protein Homology.
3100	2	1	0	0	2	0	unknown	unknown	unknow	unknown	unknown	unknown	E.coli.O157.H7	gene	5351	E.coli.O157.H7	gene	5351	unknown	aldose 1-epimerase	WP	1.16755e+06	903	TRUE	Derived by automated computational analysis using gene prediction method: Protein Homology.
7887	2	1	0	0	2	0	unknown	unknown	unknow	unknown	unknown	unknown	E.coli.O157.H7	gene	1382	E.coli.O157.H7	gene	1382	unknown	hypothetical protein	WP	1.15825e+06	207	TRUE	Derived by automated computational analysis using gene prediction method: Protein Homology.
3431	3	6	2485	2	0	0	cysU	sulfate/thiosulfate ABC transporter permease	NP	416919	834	TRUE	sulfate, thiosulfate transport system permease T protein; membrane component of ABC superfamily	E.coli.55989	gene	2901	E.coli.55989	gene	2901,O104.H4	gene	1452,O127.H6	gene	2797,O157.H7	gene	3685,O26.H11	gene	3790	unknown	sulfate ABC transporter permease	WP	458406	834	TRUE	Derived by automated computational analysis using gene prediction method: Protein Homology.
1938	3	6	3245	2	0	0	obgE	GTPase involved in cell partioning and DNA repair	NP	417650	1173	TRUE	putative GTP-binding factor	E.coli.55989	gene	3829	E.coli.55989	gene	3829,O104.H4	gene	608,O127.H6	gene	3706,O157.H7	gene	4525,O26.H11	gene	4679	obgE	GTPase ObgE	WP	673561	1173	TRUE	ObgE; essential GTPase; exhibits high exchange rate for GTP/GDP; associates with 50S ribosomal subunit; involved in regulation of chromosomal replication; Derived by automated computational analysis using gene prediction method: Protein Homology.
4782	2	1	0	0	2	0	unknown	unknown	unknow	unknown	unknown	unknown	E.coli.O157.H7	gene	815	E.coli.O157.H7	gene	815	unknown	cob(I)yrinic acid a,c-diamide adenosyltransferase	WP	388207	603	TRUE	Derived by automated computational analysis using gene prediction method: Protein Homology.
4991	2	3	0	0	2	0	unknown	unknown	unknow	unknown	unknown	unknown	E.coli.O127.H6	gene	1535	E.coli.O127.H6	gene	1535,O157.H7	gene	2523,O26.H11	gene	1989	unknown	effector protein NleF	WP	938103	570	FALSE	Derived by automated computational analysis using gene prediction method: Protein Homology.
8420	3	3	1385	1	1	1	ydaE	conserved protein, Rac prophage	YP	588451	171	TRUE	None	E.coli.O157.H7	gene	2393	E.coli.O157.H7	gene	2393,O26.H11	gene	2106	unknown	conserved protein, Rac prophage	WP	1.3521e+06	171	FALSE	Derived by automated computational analysis using gene prediction method: Protein Homology.
4555	2	1	0	0	2	0	unknown	unknown	unknow	unknown	unknown	unknown	E.coli.O157.H7	gene	3055	E.coli.O157.H7	gene	3055	unknown	outer membrane protein	WP	1.30355e+06	645	FALSE	Derived by automated computational analysis using gene prediction method: Protein Homology.
2366	3	5	3553	2	4	0	yhiM	acid resistance protein, inner membrane	NP	417948	1053	FALSE	None	E.coli.55989	gene	4140	E.coli.55989	gene	4140,O104.H4	gene	319,O157.H7	gene	4854,O26.H11	gene	4998	unknown	hypothetical protein	WP	1.02891e+06	1053	FALSE	Derived by automated computational analysis using gene prediction method: Protein Homology.
6088	3	5	3040	2	0	0	glcG	DUF336 family protein	NP	417451	405	TRUE	None	E.coli.55989	gene	3605	E.coli.55989	gene	3605,O104.H4	gene	821,O127.H6	gene	3486,O26.H11	gene	4453	unknown	protein GlcG	WP	853256	405	TRUE	Derived by automated computational analysis using gene prediction method: Protein Homology.
8900	3	24	2024	6	6	0	asnT	tRNA-Asn	unknown	76	FALSE	anticodon: GUU	E.coli.55989	gene	2355	E.coli.55989	gene	235555989	gene	237755989	gene	237955989	gene	2382,O104.H4	gene	1919,O104.H4	gene	1922,O104.H4	gene	1924,O104.H4	gene	1943,O127.H6	gene	2233,O127.H6	gene	2271,O127.H6	gene	2273,O127.H6	gene	2276,O157.H7	gene	3137,O157.H7	gene	3146,O157.H7	gene	3148,O157.H7	gene	3151,O26.H11	gene
7982	2	1	0	0	2	0	unknown	unknown	unknow	unknown	unknown	unknown	E.coli.O127.H6	gene	1507	E.coli.O127.H6	gene	1507	unknown	hypothetical protein	WP	4.20051e+07	201	FALSE	Derived by automated computational analysis using gene prediction method: Protein Homology.
5087	2	1	0	0	2	0	unknown	unknown	unknow	unknown	unknown	unknown	E.coli.55989	gene	5211	E.coli.55989	gene	5211	unknown	IS110 family transposase	unknown	555	TRUE	internal stop; incomplete; partial in the middle of a contig; missing start and stop; Derived by automated computational analysis using gene prediction method: Protein Homology.
5329	3	5	958	2	0	0	ycbV	putative fimbrial-like adhesin protein	NP	415463	516	FALSE	putative fimbrial-like protein	E.coli.55989	gene	1067	E.coli.55989	gene	1067,O104.H4	gene	3319,O157.H7	gene	1235,O26.H11	gene	1177	unknown	type 1 fimbrial protein	WP	919489	516	FALSE	Derived by automated computational analysis using gene prediction method: Protein Homology.
5223	3	3	2418	2	1	0	yfdR	CPS-53 (KpLE1) prophage; conserved protein	NP	416862	537	FALSE	None	E.coli.O104.H4	gene	2062	E.coli.O104.H4	gene	2062,O26.H11	gene	4053	unknown	hypothetical protein	AFS73958.1	537	TRUE	COG1896 Predicted hydrolases of HD superfamily
6150	2	1	0	0	2	0	unknown	unknown	unknow	unknown	unknown	unknown	E.coli.O104.H4	gene	3244	E.coli.O104.H4	gene	3244	unknown	hypothetical protein	AFS75124.1	396	FALSE	None
6240	3	5	3521	2	3	0	panM	PanD autocleavage accelerator, panothenate synthesis	NP	417916	384	FALSE	RIP259 (repetitive extragenic palindromic) element; contains 2 REP sequences and 1 IHF site	E.coli.55989	gene	4107	E.coli.55989	gene	4107,O104.H4	gene	349,O157.H7	gene	4796,O26.H11	gene	4965	unknown	hypothetical protein	WP	778785	384	FALSE	Derived by automated computational analysis using gene prediction method: Protein Homology.
8516	2	5	0	0	6	0	unknown	unknown	unknow	unknown	unknown	unknown	E.coli.55989	gene	3237	E.coli.55989	gene	3237,O104.H4	gene	1134,O127.H6	gene	3234,O157.H7	gene	4040,O26.H11	gene	4181	unknown	protein hokG	WP	956458	153	TRUE	Derived by automated computational analysis using gene prediction method: Protein Homology.
7274	3	6	3343	2	0	0	yrdB	DUF1488 family protein	NP	417739	258	TRUE	None	E.coli.55989	gene	3929	E.coli.55989	gene	3929,O104.H4	gene	516,O127.H6	gene	3798,O157.H7	gene	4625,O26.H11	gene	4788	unknown	DUF1488 domain-containing protein	WP	1.07056e+06	258	TRUE	Derived by automated computational analysis using gene prediction method: Protein Homology.
6152	2	3	0	0	3	0	unknown	unknown	unknow	unknown	unknown	unknown	E.coli.O127.H6	gene	756	E.coli.O127.H6	gene	756,O157.H7	gene	2138,O26.H11	gene	2445	unknown	tail protein	WP	683066	396	FALSE	Derived by automated computational analysis using gene prediction method: Protein Homology.
5757	3	5	235	2	4	0	yafP	GNAT family putative N-acetyltransferase	NP	414769	453	FALSE	None	E.coli.O104.H4	gene	4064	E.coli.O104.H4	gene	4064,O157.H7	gene	279,O26.H11	gene	30655989	gene	268	unknown	putative acyltransferase	AFS75924.1	453	TRUE	COG0454 Histone acetyltransferase HPA2 and related acetyltransferases
3017	3	4	2187	2	0	0	osmF	putative ABC transporter periplasmic binding protein	NP	416635	918	TRUE	putative transport system permease protein	E.coli.55989	gene	2549	E.coli.55989	gene	2549,O104.H4	gene	1758,O26.H11	gene	3325	unknown	ABC transporter substrate-binding protein	WP	1.13031e+06	918	TRUE	Derived by automated computational analysis using gene prediction method: Protein Homology.
1939	3	6	4422	2	0	0	iadA	isoaspartyl dipeptidase	NP	418748	1173	TRUE	None	E.coli.55989	gene	5287	E.coli.55989	gene	5287,O104.H4	gene	4388,O127.H6	gene	4981,O157.H7	gene	5844,O26.H11	gene	6079	unknown	beta-aspartyl-peptidase	WP	568407	1173	TRUE	Derived by automated computational analysis using gene prediction method: Protein Homology.
-103	1	1	1457	0	0	2	sokB	sRNA antisense regulator blocking mokB, and hence hokB, translation	unknown	56	FALSE	antisense RNA blocking mokB and hokB translation	unknown	unknown	unknown	unknown	unknown	unknown	unknown	unknown
7114	2	1	0	0	2	0	unknown	unknown	unknow	unknown	unknown	unknown	E.coli.O127.H6	gene	2748	E.coli.O127.H6	gene	2748	unknown	lipoprotein	WP	867654	276	FALSE	Derived by automated computational analysis using gene prediction method: Protein Homology.
4751	2	4	0	0	5	0	unknown	unknown	unknow	unknown	unknown	unknown	E.coli.55989	gene	2826	E.coli.55989	gene	2826,O104.H4	gene	1523,O26.H11	gene	923,O26.H11	gene	3688	unknown	recombinase	WP	31367.1	606	FALSE	Derived by automated computational analysis using gene prediction method: Protein Homology.
4562	3	6	1812	2	1	0	pncA	nicotinamidase/pyrazinamidase	NP	416282	642	FALSE	REP132 (repetitive extragenic palindromic) element; contains 1 REP sequences	E.coli.55989	gene	2075	E.coli.55989	gene	2075,O104.H4	gene	2225,O127.H6	gene	2024,O157.H7	gene	2812,O26.H11	gene	2781	unknown	nicotinamidase/pyrazinamidase	WP	1.12054e+06	642	FALSE	catalyzes the formation of nicotinate from nicotinamide in NAD biosynthesis and the formation of pyrazinoate from pyrazinamide; Derived by automated computational analysis using gene prediction method: Protein Homology.
6758	3	6	4154	2	0	0	yjcH	DUF485 family inner membrane protein	NP	418492	315	TRUE	REP320 (repetitive extragenic palindromic) element; contains 2 REP sequences	E.coli.55989	gene	4838	E.coli.55989	gene	4838,O104.H4	gene	4703,O127.H6	gene	4716,O157.H7	gene	5580,O26.H11	gene	5700	unknown	hypothetical protein	WP	1.01457e+06	315	TRUE	Derived by automated computational analysis using gene prediction method: Protein Homology.
2635	3	6	3639	2	0	0	xylF	D-xylose transporter subunit	NP	418023	993	FALSE	xylose binding protein transport system; periplasmic-binding component of ABC superfamily	E.coli.55989	gene	4270	E.coli.55989	gene	4270,O104.H4	gene	205,O127.H6	gene	4089,O157.H7	gene	4958,O26.H11	gene	5517	unknown	xylose ABC transporter substrate-binding protein	WP	1.29652e+06	993	FALSE	Derived by automated computational analysis using gene prediction method: Protein Homology.
2406	2	1	0	0	2	0	unknown	unknown	unknow	unknown	unknown	unknown	E.coli.O157.H7	gene	796	E.coli.O157.H7	gene	796	unknown	AbrB family transcriptional regulator	WP	1.30288e+06	1047	TRUE	Derived by automated computational analysis using gene prediction method: Protein Homology.
1091	2	1	0	0	2	0	unknown	unknown	unknow	unknown	unknown	unknown	E.coli.O127.H6	gene	3538	E.coli.O127.H6	gene	3538	unknown	fructuronate reductase	WP	1.34e+06	1473	FALSE	Derived by automated computational analysis using gene prediction method: Protein Homology.
2516	2	2	0	0	3	0	unknown	unknown	unknow	unknown	unknown	unknown	E.coli.55989	gene	3573	E.coli.55989	gene	3573,O104.H4	gene	852	unknown	hypothetical protein	WP	1.40358e+06	1020	FALSE	Derived by automated computational analysis using gene prediction method: Protein Homology.
4981	2	1	0	0	2	0	unknown	unknown	unknow	unknown	unknown	unknown	E.coli	O26.H11	gene	5791	E.coli	O26.H11	gene	5791	unknown	EscJ/YscJ/HrcJ family type III secretion inner membrane ring protein	WP	1.23382e+06	573	TRUE	Derived by automated computational analysis using gene prediction method: Protein Homology.
6401	3	6	1118	2	1	0	hinT	purine nucleoside phosphoramidase, dadA activator protein	NP	415621	360	FALSE	None	E.coli.55989	gene	1308	E.coli.55989	gene	1308,O104.H4	gene	3002,O127.H6	gene	1271,O157.H7	gene	1718,O26.H11	gene	1577	unknown	histidine triad nucleotide-binding protein	WP	807125	360	FALSE	Derived by automated computational analysis using gene prediction method: Protein Homology.
2119	3	6	1143	2	1	0	roxA	50S ribosomal protein L16 arginine hydroxylase; 2-oxoglutarate oxygenase	NP	415646	1122	TRUE	None	E.coli.55989	gene	1335	E.coli.55989	gene	1335,O104.H4	gene	2977,O127.H6	gene	1350,O157.H7	gene	1818,O26.H11	gene	1802	unknown	50S ribosomal protein L16 arginine hydroxylase	WP	1.29544e+06	1122	TRUE	Derived by automated computational analysis using gene prediction method: Protein Homology.
2546	3	6	1478	2	0	0	ydcT	putative ABC transporter ATPase	NP	415958	1014	FALSE	ATP-binding component of ABC superfamily	E.coli.55989	gene	1681	E.coli.55989	gene	1681,O104.H4	gene	2654,O127.H6	gene	1685,O157.H7	gene	2275,O26.H11	gene	2234	unknown	spermidine/putrescine ABC transporter ATP-binding protein	WP	220411	1014	FALSE	Derived by automated computational analysis using gene prediction method: Protein Homology.
6287	2	1	0	0	2	0	unknown	unknown	unknow	unknown	unknown	unknown	E.coli.O104.H4	gene	54	E.coli.O104.H4	gene	54	unknown	hypothetical protein	AFS71989.1	378	TRUE	None
7568	2	3	0	0	2	0	unknown	unknown	unknow	unknown	unknown	unknown	E.coli.55989	gene	1367	E.coli.55989	gene	1367,O157.H7	gene	1916,O26.H11	gene	1852	unknown	hypothetical protein	WP	1.329e+06	228	FALSE	Derived by automated computational analysis using gene prediction method: Protein Homology.
7214	2	1	0	0	2	0	unknown	unknown	unknow	unknown	unknown	unknown	E.coli.O157.H7	gene	4798	E.coli.O157.H7	gene	4798	unknown	hypothetical protein	WP	1.27711e+06	267	TRUE	Derived by automated computational analysis using gene prediction method: Protein Homology.
7923	2	1	0	0	2	0	unknown	unknown	unknow	unknown	unknown	unknown	E.coli.55989	gene	2807	E.coli.55989	gene	2807	unknown	hypothetical protein	unknown	204	FALSE	incomplete; partial in the middle of a contig; missing stop; Derived by automated computational analysis using gene prediction method: Protein Homology.
667	3	6	2637	2	1	0	lepA	back-translocating elongation factor EF4, GTPase	NP	417064	1800	TRUE	GTP-binding elongation factor, may be inner membrane protein	E.coli.55989	gene	3052	E.coli.55989	gene	3052,O104.H4	gene	1308,O127.H6	gene	3042,O157.H7	gene	3837,O26.H11	gene	3940	unknown	elongation factor 4	WP	790168	1800	TRUE	Derived by automated computational analysis using gene prediction method: Protein Homology.
4595	3	6	3975	2	0	0	fdoI	formate dehydrogenase-O, cytochrome b556 subunit	NP	418328	636	TRUE	formate dehydrogenase, cytochrome B556 (FDO) subunit	E.coli.55989	gene	4632	E.coli.55989	gene	4632,O104.H4	gene	4894,O127.H6	gene	4496,O157.H7	gene	5369,O26.H11	gene	5135	unknown	formate dehydrogenase cytochrome b556(fdo) subunit	WP	829013	636	TRUE	cytochrome b556(FDO) component; heme containing; Derived by automated computational analysis using gene prediction method: Protein Homology.
7465	3	5	1180	2	0	0	ycgZ	RcsB connector protein for regulation of biofilm and acid-resistance	NP	415682	237	FALSE	None	E.coli.55989	gene	1348	E.coli.55989	gene	1348,O104.H4	gene	2964,O127.H6	gene	1363,O26.H11	gene	1834	unknown	two-component-system connector protein YcgZ	WP	554144	237	FALSE	Derived by automated computational analysis using gene prediction method: Protein Homology.
5004	3	6	2751	2	0	0	yqaB	fructose-1-P and 6-phosphogluconate phosphatase	NP	417175	567	TRUE	putative phosphatase	E.coli.55989	gene	3154	E.coli.55989	gene	3154,O104.H4	gene	1215,O127.H6	gene	3159,O157.H7	gene	3968,O26.H11	gene	4100	unknown	fructose-1-phosphate/6-phosphogluconate phosphatase	WP	273309	567	TRUE	Derived by automated computational analysis using gene prediction method: Protein Homology.
2931	3	6	2388	2	3	0	prmB	N5-glutamine methyltransferase	NP	416833	933	TRUE	putative adenine-specific methylase	E.coli.55989	gene	2753	E.coli.55989	gene	2753,O104.H4	gene	1570,O127.H6	gene	2641,O157.H7	gene	3592,O26.H11	gene	3618	unknown	50S ribosomal protein L3 N(5)-glutamine methyltransferase	WP	1.2957e+06	933	TRUE	Derived by automated computational analysis using gene prediction method: Protein Homology.
4144	3	5	663	2	0	0	ybeU	DUF1266 family protein	NP	415181	708	FALSE	putative tRNA ligase	E.coli.55989	gene	687	E.coli.55989	gene	687,O104.H4	gene	3677,O157.H7	gene	732,O26.H11	gene	782	unknown	hypothetical protein	WP	1.03093e+06	708	FALSE	Derived by automated computational analysis using gene prediction method: Protein Homology.
2818	3	6	802	2	1	0	ybhN	UPF0104 family inner membrane protein	NP	415309	957	TRUE	None	E.coli.55989	gene	900	E.coli.55989	gene	900,O104.H4	gene	3477,O127.H6	gene	791,O157.H7	gene	941,O26.H11	gene	1007	unknown	hypothetical protein	WP	45450.1	957	TRUE	Derived by automated computational analysis using gene prediction method: Protein Homology.
2724	2	1	0	0	2	0	unknown	unknown	unknow	unknown	unknown	unknown	E.coli.O157.H7	gene	1299	E.coli.O157.H7	gene	1299	unknown	transposase	unknown	977	FALSE	frameshifted; Derived by automated computational analysis using gene prediction method: Protein Homology.
1904	2	1	0	0	2	0	unknown	unknown	unknow	unknown	unknown	unknown	E.coli.O127.H6	gene	2537	E.coli.O127.H6	gene	2537	unknown	acetyl-CoA acetyltransferase	WP	786553	1185	FALSE	Catalyzes the synthesis of acetoacetyl coenzyme A from two molecules of acetyl coenzyme A. It can also act as a thiolase, catalyzing the reverse reaction and generating two-carbon units from the four-carbon product of fatty acid oxidation; Derived by automated computational analysis using gene prediction method: Protein Homology.
193	3	6	3549	2	0	0	rbbA	ribosome-associated ATPase: ATP-binding protein/ATP-binding membrane protein	YP	26225.1	2736	TRUE	ribosome-associated ATPase, ATP-binding domain (N-terminal)	E.coli.55989	gene	4133	E.coli.55989	gene	4133,O104.H4	gene	323,O127.H6	gene	3989,O157.H7	gene	4849,O26.H11	gene	4993	unknown	ABC transporter ATP-binding protein/permease	WP	149085	2736	TRUE	Derived by automated computational analysis using gene prediction method: Protein Homology.
6024	2	2	0	0	2	0	unknown	unknown	unknow	unknown	unknown	unknown	E.coli.O157.H7	gene	1285	E.coli.O157.H7	gene	1285,O26.H11	gene	1224	unknown	hypothetical protein	WP	1.15123e+06	414	FALSE	Derived by automated computational analysis using gene prediction method: Protein Homology.
4988	2	2	0	0	3	0	unknown	unknown	unknow	unknown	unknown	unknown	E.coli.O104.H4	gene	1989	E.coli.O104.H4	gene	198955989	gene	2302	unknown	transposase ORF A, IS609 family protein	AFS73888.1	570	TRUE	COG1943 Transposase and inactivated derivatives; IS609 family protein
1872	2	1	0	0	2	0	unknown	unknown	unknow	unknown	unknown	unknown	E.coli.O157.H7	gene	3392	E.coli.O157.H7	gene	3392	unknown	salicylate hydroxylase	WP	170147	1194	TRUE	catalyzes the formation of catechol from salicylate; Derived by automated computational analysis using gene prediction method: Protein Homology.
4874	3	4	3801	2	0	0	cbrC	UPF0167 family protein	NP	418173	588	FALSE	REP282 (repetitive extragenic palindromic) element; contains 1 REP sequences	E.coli.55989	gene	4443	E.coli.55989	gene	4443,O104.H4	gene	5078,O26.H11	gene	5328	unknown	hypothetical protein	WP	193070	588	FALSE	Derived by automated computational analysis using gene prediction method: Protein Homology.
6505	2	3	0	0	2	0	unknown	unknown	unknow	unknown	unknown	unknown	E.coli.55989	gene	2230	E.coli.55989	gene	2230,O157.H7	gene	2965,O26.H11	gene	3011	unknown	hypothetical protein	WP	865209	348	TRUE	Derived by automated computational analysis using gene prediction method: Protein Homology.
3566	3	6	3257	2	0	0	mlaF	ABC transporter maintaining OM lipid asymmetry, ATP-binding protein	NP	417662	810	TRUE	putative ATP-binding component of a transport system	E.coli.55989	gene	3841	E.coli.55989	gene	3841,O104.H4	gene	596,O127.H6	gene	3718,O157.H7	gene	4537,O26.H11	gene	4691	unknown	phospholipid ABC transporter ATP-binding protein MlaF	WP	438245	810	TRUE	Derived by automated computational analysis using gene prediction method: Protein Homology.
2899	2	1	0	0	2	0	unknown	unknown	unknow	unknown	unknown	unknown	E.coli.O127.H6	gene	2680	E.coli.O127.H6	gene	2680	unknown	hypothetical protein	WP	627485	942	TRUE	Derived by automated computational analysis using gene prediction method: Protein Homology.
2852	2	2	0	0	2	0	unknown	unknown	unknow	unknown	unknown	unknown	E.coli.55989	gene	2460	E.coli.55989	gene	2460,O104.H4	gene	1847	unknown	hypothetical protein	WP	783992	951	TRUE	Derived by automated computational analysis using gene prediction method: Protein Homology.
6838	2	4	0	0	5	0	unknown	unknown	unknow	unknown	unknown	unknown	E.coli.55989	gene	2403	E.coli.55989	gene	2403,O104.H4	gene	189955989	gene	5268,O104.H4	gene	4402	unknown	hypothetical protein	WP	266732	303	TRUE	Derived by automated computational analysis using gene prediction method: Protein Homology.
1102	2	1	0	0	2	0	unknown	unknown	unknow	unknown	unknown	unknown	E.coli.O104.H4	gene	1542	E.coli.O104.H4	gene	1542	unknown	APSE-2 prophage, transfer protein gp20	AFS73448.1	1467	FALSE	None
4113	2	4	0	0	2	0	unknown	unknown	unknow	unknown	unknown	unknown	E.coli.55989	gene	3434	E.coli.55989	gene	3434,O104.H4	gene	958,O157.H7	gene	4245,O26.H11	gene	4391	unknown	nucleoside/nucleotide kinase family protein	WP	687768	714	TRUE	Derived by automated computational analysis using gene prediction method: Protein Homology.
708	2	1	0	0	2	0	unknown	unknown	unknow	unknown	unknown	unknown	E.coli.O157.H7	gene	3288	E.coli.O157.H7	gene	3288	unknown	hypothetical protein	WP	1.47141e+07	1740	FALSE	Derived by automated computational analysis using gene prediction method: Protein Homology.
4824	3	6	315	2	1	0	rclC	reactive chlorine species (RCS) stress resistance inner membrane protein	NP	414835	594	TRUE	None	E.coli.55989	gene	325	E.coli.55989	gene	325,O104.H4	gene	4001,O127.H6	gene	277,O157.H7	gene	363,O26.H11	gene	357	unknown	membrane protein	WP	1.30692e+06	594	TRUE	Derived by automated computational analysis using gene prediction method: Protein Homology.
5536	2	6	0	0	4	0	unknown	unknown	unknow	unknown	unknown	unknown	E.coli.O104.H4	gene	91	E.coli.O104.H4	gene	9155989	gene	491855989	gene	493755989	gene	494855989	gene	4959	unknown	transposase ORF B (fragment), IS629	YP	2.41569e+06	483	FALSE	Evidence 7 : Gene remnant; Product type pe : putative enzyme
6850	2	1	0	0	2	0	unknown	unknown	unknow	unknown	unknown	unknown	E.coli.O157.H7	gene	1754	E.coli.O157.H7	gene	1754	unknown	hypothetical protein	WP	1.31021e+06	303	FALSE	Derived by automated computational analysis using gene prediction method: Protein Homology.
-50	1	1	554	0	0	2	ylcH	uncharacterized protein, DLP12 prophage	YP	1.16531e+06	102	FALSE	None	unknown	unknown	unknown	unknown	unknown	unknown	unknown	unknown
3327	3	6	2215	2	1	0	nfo	endonuclease IV with intrinsic 3'-5' exonuclease activity	NP	416664	858	FALSE	endonuclease IV	E.coli.55989	gene	2584	E.coli.55989	gene	2584,O104.H4	gene	1730,O127.H6	gene	2466,O157.H7	gene	3421,O26.H11	gene	3360	unknown	endonuclease	WP	873890	858	FALSE	Derived by automated computational analysis using gene prediction method: Protein Homology.
7362	2	1	0	0	2	0	unknown	unknown	unknow	unknown	unknown	unknown	E.coli.O127.H6	gene	297	E.coli.O127.H6	gene	297	unknown	hypothetical protein	WP	2.41832e+07	249	FALSE	Derived by automated computational analysis using gene prediction method: Protein Homology.
7222	3	6	23	1	3	1	rpsT	30S ribosomal subunit protein S20	NP	414564	264	TRUE	None	E.coli.55989	gene	21	E.coli.55989	gene	21,O104.H4	gene	4297,O127.H6	gene	23,O157.H7	gene	24,O26.H11	gene	21	unknown	30S ribosomal protein S20	WP	1.27402e+06	264	TRUE	Derived by automated computational analysis using gene prediction method: Protein Homology.
7969	3	5	2422	0	5	2	torI	response regulator inhibitor for tor operon	YP	588463	201	FALSE	None	E.coli.55989	gene	2836	E.coli.55989	gene	2836,O104.H4	gene	1515,O127.H6	gene	2731,O26.H11	gene	3700	unknown	transcriptional regulator	WP	1.16343e+06	201	FALSE	Derived by automated computational analysis using gene prediction method: Protein Homology.
436	3	6	3461	2	0	0	yrfF	putative RcsCDB-response attenuator, inner membrane protein	NP	417857	2136	FALSE	putative dehydrogenase	E.coli.55989	gene	4038	E.coli.55989	gene	4038,O104.H4	gene	412,O127.H6	gene	3899,O157.H7	gene	4727,O26.H11	gene	4898	unknown	Intracellular growth attenuator protein igaA	WP	104538	2136	FALSE	Derived by automated computational analysis using gene prediction method: Protein Homology.
5156	3	6	3931	2	1	0	hemG	protoporphyrin oxidase, flavoprotein	NP	418292	546	FALSE	protoporphyrin oxidase	E.coli.55989	gene	4585	E.coli.55989	gene	4585,O104.H4	gene	4940,O127.H6	gene	4455,O157.H7	gene	5318,O26.H11	gene	5188	hemG	protoporphyrinogen oxidase	WP	853969	546	FALSE	catalyzes the oxidation of protoporphyrinogen IX to form protoporphyrin IX; Derived by automated computational analysis using gene prediction method: Protein Homology.
-117	1	1	2013	0	0	2	yedS	unknown	unknown	1193	FALSE	pseudogene, outer membrane protein homology; putative outer membrane protein	unknown	unknown	unknown	unknown	unknown	unknown	unknown	unknown
4083	2	2	0	0	4	0	unknown	unknown	unknow	unknown	unknown	unknown	E.coli.O104.H4	gene	67	E.coli.O104.H4	gene	67	unknown	plasmid SOS inhibition protein A	YP	6.78178e+06	720	FALSE	None
8241	2	2	0	0	2	0	unknown	unknown	unknow	unknown	unknown	unknown	E.coli.O157.H7	gene	2517	E.coli.O157.H7	gene	2517,O26.H11	gene	1992	unknown	hypothetical protein	WP	1.09047e+07	186	TRUE	Derived by automated computational analysis using gene prediction method: Protein Homology.
5625	2	3	0	0	6	0	unknown	unknown	unknow	unknown	unknown	unknown	E.coli.O127.H6	gene	4216	E.coli.O127.H6	gene	4216,O157.H7	gene	5074,O26.H11	gene	5804	unknown	tir chaperone	WP	98791.1	471	TRUE	Derived by automated computational analysis using gene prediction method: Protein Homology.
5238	2	3	0	0	3	0	unknown	unknown	unknow	unknown	unknown	unknown	E.coli.O127.H6	gene	755	E.coli.O127.H6	gene	755,O157.H7	gene	2137,O26.H11	gene	2446	unknown	tail protein	WP	975033	534	FALSE	Derived by automated computational analysis using gene prediction method: Protein Homology.
4732	2	1	0	0	2	0	unknown	unknown	unknow	unknown	unknown	unknown	E.coli.O157.H7	gene	256	E.coli.O157.H7	gene	256	unknown	sel1 repeat family protein	WP	862527	612	FALSE	Derived by automated computational analysis using gene prediction method: Protein Homology.
5477	3	5	2917	2	2	0	ygeF	unknown	unknown	490	FALSE	pseudogene	E.coli.O157.H7	gene	4137	E.coli.O157.H7	gene	413755989	gene	3331,O26.H11	gene	4278,O104.H4	gene	1046	unknown	hypothetical protein	WP	804528	492	FALSE	Derived by automated computational analysis using gene prediction method: Protein Homology.
2374	3	6	523	2	0	0	allD	ureidoglycolate dehydrogenase	NP	415050	1050	TRUE	None	E.coli.55989	gene	563	E.coli.55989	gene	563,O104.H4	gene	3790,O127.H6	gene	471,O157.H7	gene	610,O26.H11	gene	587	unknown	ureidoglycolate dehydrogenase	WP	703879	1050	TRUE	Derived by automated computational analysis using gene prediction method: Protein Homology.
5196	2	3	0	0	2	0	unknown	unknown	unknow	unknown	unknown	unknown	E.coli.55989	gene	835	E.coli.55989	gene	835,O104.H4	gene	3541,O26.H11	gene	623	unknown	hypothetical protein	WP	1.1829e+06	540	FALSE	Derived by automated computational analysis using gene prediction method: Protein Homology.
1332	3	6	3814	2	1	0	glmU	fused N-acetyl glucosamine-1-phosphate uridyltransferase/glucosamine-1-phosphate acetyl transferase	NP	418186	1371	TRUE	N-acetyl glucosamine-1-phosphate uridyltransferase	E.coli.55989	gene	4460	E.coli.55989	gene	4460,O104.H4	gene	5062,O127.H6	gene	4320,O157.H7	gene	5193,O26.H11	gene	5311	unknown	bifunctional N-acetylglucosamine-1-phosphate uridyltransferase/glucosamine-1-phosphate acetyltransferase	WP	933720	1371	TRUE	Derived by automated computational analysis using gene prediction method: Protein Homology.
8143	2	2	0	0	4	0	unknown	unknown	unknow	unknown	unknown	unknown	E.coli	O26.H11	gene	6007	E.coli	O26.H11	gene	6007,O157.H7	gene	2415	unknown	hypothetical protein	WP	937735	192	TRUE	Derived by automated computational analysis using gene prediction method: Protein Homology.
7184	2	4	0	0	7	0	unknown	unknown	unknow	unknown	unknown	unknown	E.coli.O127.H6	gene	1530	E.coli.O127.H6	gene	1530,O157.H7	gene	3302,O26.H11	gene	978,O26.H11	gene	1274	unknown	phage tail protein	WP	1.02346e+06	270	FALSE	Derived by automated computational analysis using gene prediction method: Protein Homology.
-32	1	1	274	0	0	2	yagA	CP4-6 prophage; putative DNA-binding transcriptional regulator	NP	414801	1155	TRUE	None	unknown	unknown	unknown	unknown	unknown	unknown	unknown	unknown
4885	3	4	139	1	1	1	yadN	putative fimbrial-like adhesin protein	NP	414683	585	TRUE	putative fimbrial-like protein	E.coli.55989	gene	144	E.coli.55989	gene	144,O104.H4	gene	4182,O26.H11	gene	149	unknown	fimbrial-like adhesin protein	WP	38438.1	585	TRUE	Derived by automated computational analysis using gene prediction method: Protein Homology.
1275	3	6	1642	2	0	0	pntB	pyridine nucleotide transhydrogenase, beta subunit	NP	416119	1389	TRUE	None	E.coli.55989	gene	1894	E.coli.55989	gene	1894,O104.H4	gene	2444,O127.H6	gene	1804,O157.H7	gene	2634,O26.H11	gene	2552	unknown	NAD(P) transhydrogenase subunit beta	WP	14036.1	1389	TRUE	Derived by automated computational analysis using gene prediction method: Protein Homology.
5770	3	6	2852	2	1	0	yqcA	short-chain flavodoxin, FMN-binding	NP	417270	450	TRUE	None	E.coli.55989	gene	3269	E.coli.55989	gene	3269,O104.H4	gene	1104,O127.H6	gene	3269,O157.H7	gene	4073,O26.H11	gene	4211	unknown	flavodoxin	WP	807753	450	TRUE	An electron-transfer protein; flavodoxin binds one FMN molecule, which serves as a redox-active prosthetic group; Derived by automated computational analysis using gene prediction method: Protein Homology.
5451	3	6	3057	2	0	0	hybD	maturation protease for hydrogenase 2	NP	417467	495	TRUE	probable processing element for hydrogenase-2	E.coli.55989	gene	3628	E.coli.55989	gene	3628,O104.H4	gene	796,O127.H6	gene	3510,O157.H7	gene	4324,O26.H11	gene	4478	unknown	hydrogenase 2 maturation endopeptidase	WP	1.22195e+06	495	TRUE	Derived by automated computational analysis using gene prediction method: Protein Homology.
4354	2	1	0	0	2	0	unknown	unknown	unknow	unknown	unknown	unknown	E.coli.O127.H6	gene	1093	E.coli.O127.H6	gene	1093	unknown	hypothetical protein	WP	252647	675	FALSE	Derived by automated computational analysis using gene prediction method: Protein Homology.
4074	3	6	2180	2	0	0	yehT	putative response regulator in two-component system withYehU	NP	416629	720	TRUE	None	E.coli.55989	gene	2542	E.coli.55989	gene	2542,O104.H4	gene	1765,O127.H6	gene	2428,O157.H7	gene	3299,O26.H11	gene	3318	unknown	DNA-binding response regulator	WP	598641	720	TRUE	Derived by automated computational analysis using gene prediction method: Protein Homology.
6028	3	5	291	1	2	1	yagP	unknown	unknown	339	TRUE	pseudogene, LysR family, fragment;putative regulator; Not classified; putative transcriptional regulator LYSR-type	E.coli.55989	gene	301	E.coli.55989	gene	301,O104.H4	gene	4020,O26.H11	gene	333	unknown	transcriptional regulator	WP	1.11135e+06	411	TRUE	Derived by automated computational analysis using gene prediction method: Protein Homology.
8320	2	1	0	0	2	0	unknown	unknown	unknow	unknown	unknown	unknown	E.coli.55989	gene	2306	E.coli.55989	gene	2306	unknown	hypothetical protein	WP	1.32402e+06	180	FALSE	Derived by automated computational analysis using gene prediction method: Protein Homology.
3276	2	1	0	0	2	0	unknown	unknown	unknow	unknown	unknown	unknown	E.coli.O127.H6	gene	4412	E.coli.O127.H6	gene	4412	unknown	phospholipase A	WP	1.25969e+06	870	FALSE	catalyzes the hydrolysis of phosphatidylcholine; Derived by automated computational analysis using gene prediction method: Protein Homology.
6303	3	6	3405	2	0	0	rpsL	30S ribosomal subunit protein S12	NP	417801	375	TRUE	None	E.coli.55989	gene	3979	E.coli.55989	gene	3979,O104.H4	gene	468,O127.H6	gene	3847,O157.H7	gene	4675,O26.H11	gene	4838	unknown	30S ribosomal protein S12	WP	246815	375	TRUE	Derived by automated computational analysis using gene prediction method: Protein Homology.
2211	2	1	0	0	2	0	unknown	unknown	unknow	unknown	unknown	unknown	E.coli.O157.H7	gene	1282	E.coli.O157.H7	gene	1282	unknown	hypothetical protein	WP	1.20582e+06	1092	FALSE	Derived by automated computational analysis using gene prediction method: Protein Homology.
5769	3	6	2731	2	0	0	alaE	alanine exporter, alanine-inducible, stress-responsive	NP	417156	450	FALSE	None	E.coli.55989	gene	3135	E.coli.55989	gene	3135,O104.H4	gene	1234,O127.H6	gene	3134,O157.H7	gene	3945,O26.H11	gene	4081	unknown	L-alanine exporter AlaE	WP	492656	450	FALSE	Derived by automated computational analysis using gene prediction method: Protein Homology.
6307	2	1	0	0	2	0	unknown	unknown	unknow	unknown	unknown	unknown	E.coli.O127.H6	gene	240	E.coli.O127.H6	gene	240	unknown	acyltransferase	WP	1.33926e+06	375	FALSE	Derived by automated computational analysis using gene prediction method: Protein Homology.
3180	2	1	0	0	2	0	unknown	unknown	unknow	unknown	unknown	unknown	E.coli	O26.H11	gene	72	E.coli	O26.H11	gene	72	unknown	hypothetical protein	WP	38351.1	891	FALSE	Derived by automated computational analysis using gene prediction method: Protein Homology.
475	3	6	1894	2	1	0	ptrB	protease II	NP	416359	2061	TRUE	None	E.coli.55989	gene	2162	E.coli.55989	gene	2162,O104.H4	gene	2144,O127.H6	gene	2105,O157.H7	gene	2898,O26.H11	gene	2930	unknown	oligopeptidase B	WP	936951	2061	TRUE	Derived by automated computational analysis using gene prediction method: Protein Homology.
3818	2	1	0	0	2	0	unknown	unknown	unknow	unknown	unknown	unknown	E.coli.O127.H6	gene	603	E.coli.O127.H6	gene	603	unknown	DeoR/GlpR transcriptional regulator	WP	679501	762	FALSE	Derived by automated computational analysis using gene prediction method: Protein Homology.
4793	2	2	0	0	2	0	unknown	unknown	unknow	unknown	unknown	unknown	E.coli.55989	gene	3591	E.coli.55989	gene	3591,O104.H4	gene	835	unknown	type II secretion system protein GspJ	WP	1.25504e+06	600	TRUE	Derived by automated computational analysis using gene prediction method: Protein Homology.
3125	3	5	1444	2	0	0	ynbB	putative CDP-diglyceride synthase	NP	415927	897	FALSE	putative phosphatidate cytidiltransferase	E.coli.55989	gene	1648	E.coli.55989	gene	1648,O104.H4	gene	2684,O157.H7	gene	2311,O26.H11	gene	2201	unknown	hypothetical protein	WP	890931	897	FALSE	Derived by automated computational analysis using gene prediction method: Protein Homology.
7415	2	1	0	0	2	0	unknown	unknown	unknow	unknown	unknown	unknown	E.coli.O104.H4	gene	2055	E.coli.O104.H4	gene	2055	unknown	hypothetical protein	AFS73951.1	243	TRUE	None
1725	2	1	0	0	2	0	unknown	unknown	unknow	unknown	unknown	unknown	E.coli.O157.H7	gene	3988	E.coli.O157.H7	gene	3988	unknown	anaerobic nitric oxide reductase flavorubredoxin	WP	29603.1	1236	FALSE	detoxifies nitric oxide using NADH; Derived by automated computational analysis using gene prediction method: Protein Homology.
-151	1	1	2393	0	0	2	yfcR	putative fimbrial-like adhesin protein	NP	416838	513	TRUE	putative fimbrial protein	unknown	unknown	unknown	unknown	unknown	unknown	unknown	unknown
2892	3	6	1095	2	0	0	flgJ	flagellar rod assembly protein and murein hydrolase; flagellum-specific muramidase	NP	415599	942	FALSE	flagellar biosynthesis	E.coli.55989	gene	1286	E.coli.55989	gene	1286,O104.H4	gene	3024,O127.H6	gene	1247,O157.H7	gene	1695,O26.H11	gene	1555	unknown	flagellar assembly peptidoglycan hydrolase FlgJ	WP	1.29544e+06	942	FALSE	Derived by automated computational analysis using gene prediction method: Protein Homology.
810	3	6	888	2	0	0	hcp	hybrid-cluster [4Fe-2S-2O] subunit of anaerobic terminal reductases	NP	415394	1653	TRUE	None	E.coli.55989	gene	991	E.coli.55989	gene	991,O104.H4	gene	3391,O127.H6	gene	923,O157.H7	gene	1040,O26.H11	gene	1101	unknown	hydroxylamine reductase	WP	458817	1653	TRUE	Derived by automated computational analysis using gene prediction method: Protein Homology.
4833	2	1	0	0	2	0	unknown	unknown	unknow	unknown	unknown	unknown	E.coli.O127.H6	gene	1487	E.coli.O127.H6	gene	1487	unknown	hypothetical protein	WP	1.38043e+06	594	TRUE	Derived by automated computational analysis using gene prediction method: Protein Homology.
392	2	4	0	0	4	0	unknown	unknown	unknow	unknown	unknown	unknown	E.coli.O104.H4	gene	3125	E.coli.O104.H4	gene	3125,O157.H7	gene	1143,O157.H7	gene	1612,O26.H11	gene	1467	unknown	putative UvrD/REP helicase-like protein	AFS75008.1	2220	TRUE	COG1112 Superfamily I DNA and RNA helicases and helicase subunits
4299	2	1	0	0	2	0	unknown	unknown	unknow	unknown	unknown	unknown	E.coli.O157.H7	gene	77	E.coli.O157.H7	gene	77	unknown	DNA methylase	WP	85945.1	684	FALSE	Derived by automated computational analysis using gene prediction method: Protein Homology.
8915	3	6	2405	2	0	0	argW	tRNA-Arg	unknown	75	FALSE	anticodon: CCU	E.coli.55989	gene	2775	E.coli.55989	gene	2775,O104.H4	gene	1552,O127.H6	gene	2657,O157.H7	gene	3613,O26.H11	gene	3638	unknown	tRNA-Arg	unknown	75	FALSE	None
5434	3	6	4453	2	0	0	yjjA	putative DUF2501 family periplasmic protein	NP	418780	495	TRUE	putative glycoprotein/receptor	E.coli.O104.H4	gene	4361	E.coli.O104.H4	gene	436155989	gene	5318,O157.H7	gene	5881,O26.H11	gene	6124,O127.H6	gene	5009	unknown	hypothetical protein	AFS76211.1	498	FALSE	None
4346	2	3	0	0	3	0	unknown	unknown	unknow	unknown	unknown	unknown	E.coli.O157.H7	gene	2146	E.coli.O157.H7	gene	2146,O157.H7	gene	3074,O157.H7	gene	3307	unknown	tail assembly protein	WP	246289	678	FALSE	Derived by automated computational analysis using gene prediction method: Protein Homology.
2906	3	6	3179	2	0	0	tdcA	tdc operon transcriptional activator	NP	417588	939	TRUE	transcriptional activator of tdc operon	E.coli.55989	gene	3757	E.coli.55989	gene	3757,O104.H4	gene	675,O127.H6	gene	3648,O157.H7	gene	4454,O26.H11	gene	4608	unknown	transcriptional regulator	WP	104211	939	TRUE	Derived by automated computational analysis using gene prediction method: Protein Homology.
1856	2	1	0	0	2	0	unknown	unknown	unknow	unknown	unknown	unknown	E.coli	O26.H11	gene	5	E.coli	O26.H11	gene	5	unknown	IS91 family transposase	WP	948429	1200	TRUE	Derived by automated computational analysis using gene prediction method: Protein Homology.
2778	3	6	4055	2	0	0	birA	bifunctional biotin-[acetylCoA carboxylase] holoenzyme synthetase/ DNA-binding transcriptional repressor, bio-5'-AMP-binding	NP	418404	966	FALSE	biotin-[acetylCoA carboxylase] holoenzyme synthetase and biotin operon repressor	E.coli.55989	gene	4723	E.coli.55989	gene	4723,O104.H4	gene	4804,O127.H6	gene	4595,O157.H7	gene	5462,O26.H11	gene	5577	unknown	bifunctional biotin--[acetyl-CoA-carboxylase] synthetase/biotin operon repressor	WP	654614	966	FALSE	catalyzes the formation of biotinyl-5'-AMP, also acts as a transcriptional repressor of the biotin operon; Derived by automated computational analysis using gene prediction method: Protein Homology.
2105	3	6	1991	2	0	0	fliK	flagellar hook-length control protein	NP	416453	1128	FALSE	None	E.coli.55989	gene	2314	E.coli.55989	gene	2314,O104.H4	gene	1979,O127.H6	gene	2201,O157.H7	gene	3033,O26.H11	gene	3090	unknown	flagellar hook-length control protein FliK	WP	620097	1128	FALSE	Derived by automated computational analysis using gene prediction method: Protein Homology.
5530	3	6	2687	2	2	0	smpB	tmRNA-binding trans-translation protein	NP	417110	483	FALSE	small protein B	E.coli.55989	gene	3104	E.coli.55989	gene	3104,O104.H4	gene	1258,O127.H6	gene	3111,O157.H7	gene	3889,O26.H11	gene	3992	unknown	SsrA-binding protein	WP	162574	483	FALSE	Derived by automated computational analysis using gene prediction method: Protein Homology.
8504	2	3	0	0	3	0	unknown	unknown	unknow	unknown	unknown	unknown	E.coli.O157.H7	gene	1093	E.coli.O157.H7	gene	1093,O157.H7	gene	1562,O26.H11	gene	1422	unknown	hypothetical protein	WP	1.3039e+06	156	TRUE	Derived by automated computational analysis using gene prediction method: Protein Homology.
241	2	1	0	0	2	0	unknown	unknown	unknow	unknown	unknown	unknown	E.coli.O127.H6	gene	146	E.coli.O127.H6	gene	146	unknown	outer membrane usher protein	WP	153322	2589	TRUE	Derived by automated computational analysis using gene prediction method: Protein Homology.
8748	2	3	0	0	2	0	unknown	unknown	unknow	unknown	unknown	unknown	E.coli.55989	gene	666	E.coli.55989	gene	666,O157.H7	gene	711,O26.H11	gene	761	unknown	hypothetical protein	WP	1.30257e+06	114	TRUE	Derived by automated computational analysis using gene prediction method: Protein Homology.
8507	2	1	0	0	2	0	unknown	unknown	unknow	unknown	unknown	unknown	E.coli.O157.H7	gene	5874	E.coli.O157.H7	gene	5874	unknown	hypothetical protein	WP	3.2102e+07	156	TRUE	Derived by automated computational analysis using gene prediction method: Protein Homology.
2669	3	6	3259	2	0	0	kdsD	D-arabinose 5-phosphate isomerase	NP	417664	987	FALSE	putative isomerase	E.coli.55989	gene	3843	E.coli.55989	gene	3843,O104.H4	gene	594,O127.H6	gene	3720,O157.H7	gene	4539,O26.H11	gene	4693	unknown	arabinose 5-phosphate isomerase KdsD	WP	1.29556e+06	987	FALSE	Derived by automated computational analysis using gene prediction method: Protein Homology.
6532	2	3	0	0	3	0	unknown	unknown	unknow	unknown	unknown	unknown	E.coli.O157.H7	gene	1308	E.coli.O157.H7	gene	1308,O26.H11	gene	1243,O26.H11	gene	1637	unknown	hypothetical protein	WP	1.30388e+06	345	FALSE	Derived by automated computational analysis using gene prediction method: Protein Homology.
6183	3	2	3164	2	0	0	yqjF	putative quinol oxidase subunit	NP	417572	393	FALSE	None	E.coli.O127.H6	gene	3633	E.coli.O127.H6	gene	3633	unknown	membrane protein	WP	732237	393	FALSE	Derived by automated computational analysis using gene prediction method: Protein Homology.
207	3	6	1302	1	2	1	acnA	aconitate hydratase 1; aconitase A	NP	415792	2676	FALSE	aconitate hydrase 1	E.coli.55989	gene	1543	E.coli.55989	gene	1543,O104.H4	gene	2786,O127.H6	gene	1561,O157.H7	gene	2485,O26.H11	gene	2023	unknown	aconitate hydratase 1	WP	99530.1	2676	FALSE	Derived by automated computational analysis using gene prediction method: Protein Homology.
5368	2	1	0	0	2	0	unknown	unknown	unknow	unknown	unknown	unknown	E.coli	O26.H11	gene	3623	E.coli	O26.H11	gene	3623	unknown	hypothetical protein	WP	18471.1	510	TRUE	Derived by automated computational analysis using gene prediction method: Protein Homology.
4488	2	1	0	0	2	0	unknown	unknown	unknow	unknown	unknown	unknown	E.coli.O127.H6	gene	2862	E.coli.O127.H6	gene	2862	unknown	phage baseplate protein	WP	1.40944e+06	654	FALSE	Derived by automated computational analysis using gene prediction method: Protein Homology.
7649	2	2	0	0	2	0	unknown	unknown	unknow	unknown	unknown	unknown	E.coli.55989	gene	5208	E.coli.55989	gene	5208,O104.H4	gene	4447	unknown	hypothetical protein	WP	1.35119e+06	222	FALSE	Derived by automated computational analysis using gene prediction method: Protein Homology.
8036	3	5	1482	2	2	0	yncL	stress-induced small inner membrane enterobacterial protein	YP	1.16532e+06	96	TRUE	None	E.coli.O127.H6	gene	1689	E.coli.O127.H6	gene	168955989	gene	1686,O157.H7	gene	2271,O26.H11	gene	2239	unknown	hypothetical protein	WP	1.30689e+06	198	FALSE	Derived by automated computational analysis using gene prediction method: Protein Homology.
4668	2	1	0	0	2	0	unknown	unknown	unknow	unknown	unknown	unknown	E.coli	O26.H11	gene	238	E.coli	O26.H11	gene	238	unknown	hypothetical protein	unknown	622	TRUE	frameshifted; Derived by automated computational analysis using gene prediction method: Protein Homology.
5094	2	1	0	0	2	0	unknown	unknown	unknow	unknown	unknown	unknown	E.coli.O157.H7	gene	2109	E.coli.O157.H7	gene	2109	unknown	late gene antiterminator protein	WP	640035	555	FALSE	Derived by automated computational analysis using gene prediction method: Protein Homology.
5986	3	6	1053	2	0	0	csgF	curli nucleation outer membrane protein	NP	415556	417	TRUE	curli production assembly/transport component, 2nd curli operon	E.coli.55989	gene	1240	E.coli.55989	gene	1240,O104.H4	gene	3066,O127.H6	gene	1201,O157.H7	gene	1649,O26.H11	gene	1509	unknown	curli production assembly/transport component CsgF	WP	1.26409e+06	417	TRUE	nucleator protein that participates in the polymerization of curlin (CsgA) subunits into curli (extracellular fibers from Escherichia and Salmonella spp. that are involved in the colonization of inert surfaces and biofilm formation); part of the curli secretion and assembly protein complex; Derived by automated computational analysis using gene prediction method: Protein Homology.
7809	2	4	0	0	6	0	unknown	unknown	unknow	unknown	unknown	unknown	E.coli.O157.H7	gene	1813	E.coli.O157.H7	gene	1813,O26.H11	gene	1675,O26.H11	gene	3995,O26.H11	gene	1797	unknown	hypothetical protein	WP	1.30392e+06	213	TRUE	Derived by automated computational analysis using gene prediction method: Protein Homology.
2515	3	6	2993	1	3	1	epd	D-erythrose 4-phosphate dehydrogenase	NP	417402	1020	TRUE	None	E.coli.55989	gene	3427	E.coli.55989	gene	3427,O104.H4	gene	964,O127.H6	gene	3396,O157.H7	gene	4238,O26.H11	gene	4384	unknown	D-erythrose-4-phosphate dehydrogenase	WP	218480	1020	TRUE	Derived by automated computational analysis using gene prediction method: Protein Homology.
4699	2	6	0	0	10	0	unknown	unknown	unknow	unknown	unknown	unknown	E.coli.55989	gene	5270	E.coli.55989	gene	5270,O26.H11	gene	3165,O104.H4	gene	67,O104.H4	gene	4400,O26.H11	gene	6024,O26.H11	gene	6029	unknown	hypothetical protein	WP	1.26021e+07	618	FALSE	Derived by automated computational analysis using gene prediction method: Protein Homology.
-258	1	1	3668	0	0	2	rhsA	Rhs protein with putative toxin 55 domain; putative polysaccharide synthesis/export protein; putative neighboring cell growth inhibitor	NP	418050	4134	FALSE	rhsA protein in rhs element	unknown	unknown	unknown	unknown	unknown	unknown	unknown	unknown
381	3	6	2773	2	1	0	hypF	carbamoyl phosphate phosphatase and [NiFe] hydrogenase maturation protein	NP	417192	2253	TRUE	transcriptional regulatory protein	E.coli.55989	gene	3176	E.coli.55989	gene	3176,O104.H4	gene	1194,O127.H6	gene	3184,O157.H7	gene	3990,O26.H11	gene	4122	unknown	carbamoyltransferase HypF	WP	1.10769e+06	2253	TRUE	Derived by automated computational analysis using gene prediction method: Protein Homology.
6647	2	3	0	0	3	0	unknown	unknown	unknow	unknown	unknown	unknown	E.coli.O104.H4	gene	3504	E.coli.O104.H4	gene	3504,O127.H6	gene	761,O26.H11	gene	3459	unknown	minor tail protein	AFS75382.1	330	TRUE	COG4718 Phage-related protein
451	2	4	0	0	4	0	unknown	unknown	unknow	unknown	unknown	unknown	E.coli.55989	gene	1702	E.coli.55989	gene	1702,O104.H4	gene	2638,O157.H7	gene	2255,O26.H11	gene	2255	unknown	hypothetical protein	WP	103203	2109	FALSE	Derived by automated computational analysis using gene prediction method: Protein Homology.
2940	2	1	0	0	2	0	unknown	unknown	unknow	unknown	unknown	unknown	E.coli.O127.H6	gene	2255	E.coli.O127.H6	gene	2255	unknown	hypothetical protein	WP	587168	933	TRUE	Derived by automated computational analysis using gene prediction method: Protein Homology.
177	2	1	0	0	2	0	unknown	unknown	unknow	unknown	unknown	unknown	E.coli.O127.H6	gene	4215	E.coli.O127.H6	gene	4215	unknown	intimin	WP	627890	2820	TRUE	Derived by automated computational analysis using gene prediction method: Protein Homology.
1655	3	6	3986	2	1	0	rhaA	L-rhamnose isomerase	YP	26276.1	1260	TRUE	None	E.coli.55989	gene	4644	E.coli.55989	gene	4644,O104.H4	gene	4882,O127.H6	gene	4510,O157.H7	gene	5382,O26.H11	gene	5121	unknown	L-rhamnose isomerase	WP	1.32579e+06	1260	TRUE	Derived by automated computational analysis using gene prediction method: Protein Homology.
1843	3	5	2607	2	0	0	hcaD	phenylpropionate dioxygenase, ferredoxin reductase subunit	NP	417037	1203	FALSE	ferredoxin reductase subunit of phenylpropionate dioxygenase	E.coli.55989	gene	3020	E.coli.55989	gene	3020,O104.H4	gene	1336,O157.H7	gene	3806,O26.H11	gene	3908	unknown	3-phenylpropionate/cinnamic acid dioxygenase ferredoxin--NAD+ reductase component	WP	660797	1203	FALSE	Derived by automated computational analysis using gene prediction method: Protein Homology.
1992	3	6	1533	2	0	0	ydeM	putative YdeN-specific sulfatase-maturating enzyme	NP	416014	1158	TRUE	putative enzyme	E.coli.55989	gene	1744	E.coli.55989	gene	1744,O104.H4	gene	2600,O127.H6	gene	1736,O157.H7	gene	2210,O26.H11	gene	2299	unknown	anaerobic sulfatase maturase	WP	1.29568e+06	1158	TRUE	Derived by automated computational analysis using gene prediction method: Protein Homology.
2292	3	2	3981	2	0	0	frvX	putative peptidase	NP	418334	1071	TRUE	frv operon protein	E.coli	O26.H11	gene	5127	E.coli	O26.H11	gene	5127	unknown	peptidase	WP	1.01949e+06	1071	FALSE	Derived by automated computational analysis using gene prediction method: Protein Homology.
1123	3	6	664	2	0	0	djlC	J domain-containing HscC co-chaperone; Hsc56	NP	415182	1452	FALSE	REP57 (repetitive extragenic palindromic) element; contains 1 REP sequences	E.coli.55989	gene	688	E.coli.55989	gene	688,O104.H4	gene	3676,O26.H11	gene	783,O157.H7	gene	734,O157.H7	gene	733	unknown	hypothetical protein	WP	1.30698e+06	1452	FALSE	Derived by automated computational analysis using gene prediction method: Protein Homology.
5129	3	6	941	2	1	0	ycbK	M15A protease-related family periplasmic protein	NP	415446	549	FALSE	None	E.coli.55989	gene	1047	E.coli.55989	gene	1047,O104.H4	gene	3338,O127.H6	gene	974,O157.H7	gene	1216,O26.H11	gene	1157	unknown	M15A protease-related family periplasmic protein	WP	1.29593e+06	549	FALSE	Derived by automated computational analysis using gene prediction method: Protein Homology.
5809	2	1	0	0	2	0	unknown	unknown	unknow	unknown	unknown	unknown	E.coli.O127.H6	gene	2302	E.coli.O127.H6	gene	2302	unknown	propanediol utilization protein pduV	WP	1.18943e+06	444	FALSE	Derived by automated computational analysis using gene prediction method: Protein Homology.
1607	3	6	1036	2	1	0	efeB	deferrrochelatase, periplasmic	NP	415538	1272	FALSE	REP95 (repetitive extragenic palindromic) element; contains 2 REP sequences	E.coli.55989	gene	1219	E.coli.55989	gene	1219,O104.H4	gene	3168,O127.H6	gene	1131,O157.H7	gene	1482,O26.H11	gene	1374	unknown	deferrochelatase/peroxidase EfeB	WP	1.19917e+06	1272	FALSE	Derived by automated computational analysis using gene prediction method: Protein Homology.
3524	2	1	0	0	2	0	unknown	unknown	unknow	unknown	unknown	unknown	E.coli	O26.H11	gene	5774	E.coli	O26.H11	gene	5774	unknown	hypothetical protein	WP	821600	819	TRUE	Derived by automated computational analysis using gene prediction method: Protein Homology.
4441	3	6	1345	2	1	0	ycjU	beta-phosphoglucomutase	NP	415833	660	FALSE	putative beta-phosphoglucomutase	E.coli.55989	gene	1589	E.coli.55989	gene	1589,O104.H4	gene	2743,O127.H6	gene	1605,O157.H7	gene	2437,O26.H11	gene	2068	unknown	beta-phosphoglucomutase	WP	775799	660	FALSE	Derived by automated computational analysis using gene prediction method: Protein Homology.
15	2	1	0	0	2	0	unknown	unknown	unknow	unknown	unknown	unknown	E.coli.55989	gene	5131	E.coli.55989	gene	5131	unknown	DNA phosphorothioation-dependent restriction protein DptH	WP	114120	5055	FALSE	Derived by automated computational analysis using gene prediction method: Protein Homology.
1742	2	1	0	0	2	0	unknown	unknown	unknow	unknown	unknown	unknown	E.coli	O26.H11	gene	2549	E.coli	O26.H11	gene	2549	unknown	integrase	WP	85277.1	1230	TRUE	Derived by automated computational analysis using gene prediction method: Protein Homology.
3263	2	1	0	0	2	0	unknown	unknown	unknow	unknown	unknown	unknown	E.coli.O104.H4	gene	64	E.coli.O104.H4	gene	64	unknown	hypothetical protein	AFS71999.1	873	TRUE	None
8631	2	1	0	0	2	0	unknown	unknown	unknow	unknown	unknown	unknown	E.coli	O26.H11	gene	937	E.coli	O26.H11	gene	937	unknown	PapI protein	WP	7.76285e+07	138	TRUE	Derived by automated computational analysis using gene prediction method: Protein Homology.
4733	2	2	0	0	2	0	unknown	unknown	unknow	unknown	unknown	unknown	E.coli.O157.H7	gene	3912	E.coli.O157.H7	gene	3912,O26.H11	gene	3485	unknown	protein ninG	WP	1.22395e+06	612	TRUE	Derived by automated computational analysis using gene prediction method: Protein Homology.
1969	3	6	2428	2	0	0	emrK	multidrug resistance efflux pump membrane fusion protein	NP	416869	1164	TRUE	multidrug resistance protein K	E.coli.55989	gene	2844	E.coli.55989	gene	2844,O104.H4	gene	1507,O127.H6	gene	2740,O157.H7	gene	3631,O26.H11	gene	3733	unknown	multidrug resistance protein EmrK	WP	435167	1164	TRUE	with ErmA and TolC forms a multidrug efflux system; Derived by automated computational analysis using gene prediction method: Protein Homology.
8090	2	1	0	0	2	0	unknown	unknown	unknow	unknown	unknown	unknown	E.coli	O26.H11	gene	9	E.coli	O26.H11	gene	9	unknown	hypothetical protein	WP	1.26809e+07	195	FALSE	Derived by automated computational analysis using gene prediction method: Protein Homology.
4548	2	2	0	0	2	0	unknown	unknown	unknow	unknown	unknown	unknown	E.coli.55989	gene	3525	E.coli.55989	gene	3525,O104.H4	gene	870	unknown	hypothetical protein	WP	1.38706e+06	645	TRUE	Derived by automated computational analysis using gene prediction method: Protein Homology.
3099	3	5	4414	2	2	0	fimH	minor component of type 1 fimbriae	NP	418740	903	FALSE	minor fimbrial subunit, D-mannose specific adhesin	E.coli.O127.H6	gene	4971	E.coli.O127.H6	gene	4971,O157.H7	gene	5833,O26.H11	gene	606955989	gene	5276	unknown	fimbrial protein	WP	832220	903	FALSE	Derived by automated computational analysis using gene prediction method: Protein Homology.
-106	1	1	1608	0	0	2	dicC	Qin prophage; DNA-binding transcriptional regulator for DicB	NP	416087	231	TRUE	regulator of dicB	unknown	unknown	unknown	unknown	unknown	unknown	unknown	unknown
7120	2	1	0	0	2	0	unknown	unknown	unknow	unknown	unknown	unknown	E.coli	O26.H11	gene	1673	E.coli	O26.H11	gene	1673	unknown	hypothetical protein	WP	1.44384e+06	276	TRUE	Derived by automated computational analysis using gene prediction method: Protein Homology.
3193	3	6	1824	2	0	0	yeaD	D-hexose-6-phosphate epimerase-like protein	NP	416294	885	FALSE	REP133 (repetitive extragenic palindromic) element; contains 1 REP sequences	E.coli.55989	gene	2087	E.coli.55989	gene	2087,O104.H4	gene	2213,O127.H6	gene	2036,O157.H7	gene	2826,O26.H11	gene	2785	unknown	D-hexose-6-phosphate mutarotase	WP	1.29932e+06	885	FALSE	Derived by automated computational analysis using gene prediction method: Protein Homology.
5897	3	6	752	2	1	0	tolR	membrane spanning protein in TolA-TolQ-TolR complex	NP	415266	429	FALSE	putative inner membrane protein, involved in the tonB-independent uptake of group A colicins	E.coli.55989	gene	780	E.coli.55989	gene	780,O104.H4	gene	3591,O127.H6	gene	659,O157.H7	gene	833,O26.H11	gene	873	unknown	protein TolR	WP	90097.1	429	FALSE	Derived by automated computational analysis using gene prediction method: Protein Homology.
2041	3	6	3184	2	1	0	garK	glycerate kinase I	NP	417593	1146	TRUE	None	E.coli.55989	gene	3766	E.coli.55989	gene	3766,O104.H4	gene	670,O127.H6	gene	3651,O157.H7	gene	4459,O26.H11	gene	4613	unknown	glycerate kinase	WP	1.29942e+06	1146	TRUE	Derived by automated computational analysis using gene prediction method: Protein Homology.
2547	3	6	2377	2	0	0	usg	putative semialdehyde dehydrogenase	NP	416822	1014	TRUE	putative PTS system enzyme II A component	E.coli.55989	gene	2741	E.coli.55989	gene	2741,O104.H4	gene	1581,O127.H6	gene	2630,O157.H7	gene	3580,O26.H11	gene	3606	unknown	aspartate-semialdehyde dehydrogenase	WP	1.28916e+06	1014	TRUE	Derived by automated computational analysis using gene prediction method: Protein Homology.
499	3	5	2545	2	0	0	hyfB	hydrogenase 4, membrane subunit	NP	416977	2019	FALSE	hydrogenase 4 membrane subunit	E.coli.55989	gene	2955	E.coli.55989	gene	2955,O104.H4	gene	1399,O157.H7	gene	3739,O26.H11	gene	3845	unknown	hydrogenase 4 subunit B	WP	339449	2019	FALSE	Derived by automated computational analysis using gene prediction method: Protein Homology.
2023	3	6	688	2	0	0	nagA	N-acetylglucosamine-6-phosphate deacetylase	NP	415203	1149	TRUE	None	E.coli.55989	gene	716	E.coli.55989	gene	716,O104.H4	gene	3653,O127.H6	gene	592,O157.H7	gene	759,O26.H11	gene	810	unknown	N-acetylglucosamine-6-phosphate deacetylase	WP	271147	1149	TRUE	Derived by automated computational analysis using gene prediction method: Protein Homology.
7138	2	1	0	0	2	0	unknown	unknown	unknow	unknown	unknown	unknown	E.coli.55989	gene	4964	E.coli.55989	gene	4964	unknown	transposase	WP	624714	273	TRUE	Derived by automated computational analysis using gene prediction method: Protein Homology.
4182	3	6	3925	2	1	0	fre	NAD(P)H-flavin reductase	NP	418286	702	FALSE	ferrisiderophore reductase; flavin reductase (NADPH:flavin oxidoreductase)	E.coli.55989	gene	4579	E.coli.55989	gene	4579,O104.H4	gene	4946,O127.H6	gene	4449,O157.H7	gene	5312,O26.H11	gene	5194	unknown	NAD(P)H-flavin reductase	WP	209826	702	FALSE	Derived by automated computational analysis using gene prediction method: Protein Homology.
6920	2	1	0	0	2	0	unknown	unknown	unknow	unknown	unknown	unknown	E.coli	O26.H11	gene	1928	E.coli	O26.H11	gene	1928	unknown	hypothetical protein	WP	1.21152e+06	297	TRUE	Derived by automated computational analysis using gene prediction method: Protein Homology.
6043	2	1	0	0	2	0	unknown	unknown	unknow	unknown	unknown	unknown	E.coli.O104.H4	gene	3083	E.coli.O104.H4	gene	3083	unknown	hypothetical protein	AFS74967.1	411	TRUE	None
7458	2	1	0	0	2	0	unknown	unknown	unknow	unknown	unknown	unknown	E.coli	O26.H11	gene	1730	E.coli	O26.H11	gene	1730	unknown	host cell division inhibitory peptide Kil	WP	1.44489e+06	240	TRUE	Derived by automated computational analysis using gene prediction method: Protein Homology.
-37	1	1	279	0	0	2	yagI	CP4-6 prophage; putative DNA-binding transcriptional regulator	NP	414806	759	TRUE	putative regulator	unknown	unknown	unknown	unknown	unknown	unknown	unknown	unknown
2381	3	6	2806	2	0	0	truD	tRNA(Glu) pseudouridine(13) synthase	NP	417225	1050	TRUE	putative hydrogenase subunit	E.coli.55989	gene	3219	E.coli.55989	gene	3219,O104.H4	gene	1152,O127.H6	gene	3225,O157.H7	gene	4022,O26.H11	gene	4163	unknown	tRNA pseudouridine(13) synthase TruD	WP	568956	1050	TRUE	Derived by automated computational analysis using gene prediction method: Protein Homology.
8208	2	3	0	0	2	0	unknown	unknown	unknow	unknown	unknown	unknown	E.coli.55989	gene	647	E.coli.55989	gene	647,O157.H7	gene	692,O26.H11	gene	742	unknown	hypothetical protein	WP	1.30295e+06	186	FALSE	Derived by automated computational analysis using gene prediction method: Protein Homology.
2010	2	1	0	0	2	0	unknown	unknown	unknow	unknown	unknown	unknown	E.coli.O127.H6	gene	4696	E.coli.O127.H6	gene	4696	unknown	dihydrolipoamide succinyltransferase	WP	570233	1155	FALSE	Derived by automated computational analysis using gene prediction method: Protein Homology.
2922	3	2	4175	2	0	0	alsB	D-allose ABC transporter periplasmic binding protein	NP	418512	936	TRUE	periplasmic-binding component of ABC superfamily	E.coli.O127.H6	gene	4743	E.coli.O127.H6	gene	4743	unknown	cytochrome c	WP	1.33946e+06	936	TRUE	Derived by automated computational analysis using gene prediction method: Protein Homology.
1059	3	6	85	2	0	0	murE	UDP-N-acetylmuramoyl-L-alanyl-D-glutamate:meso- diaminopimelate ligase	NP	414627	1488	FALSE	None	E.coli.55989	gene	86	E.coli.55989	gene	86,O104.H4	gene	4236,O127.H6	gene	93,O157.H7	gene	92,O26.H11	gene	89	unknown	UDP-N-acetylmuramoyl-L-alanyl-D-glutamate--2, 6-diaminopimelate ligase	WP	785141	1488	FALSE	Derived by automated computational analysis using gene prediction method: Protein Homology.
7399	2	1	0	0	2	0	unknown	unknown	unknow	unknown	unknown	unknown	E.coli	O26.H11	gene	2542	E.coli	O26.H11	gene	2542	unknown	hypothetical protein	WP	125509	246	TRUE	Derived by automated computational analysis using gene prediction method: Protein Homology.
5657	2	1	0	0	2	0	unknown	unknown	unknow	unknown	unknown	unknown	E.coli.O157.H7	gene	3617	E.coli.O157.H7	gene	3617	unknown	hypothetical protein	WP	403517	468	TRUE	Derived by automated computational analysis using gene prediction method: Protein Homology.
8554	2	3	0	0	4	0	unknown	unknown	unknow	unknown	unknown	unknown	E.coli.O157.H7	gene	5822	E.coli.O157.H7	gene	5822,O26.H11	gene	6056,O127.H6	gene	4960	unknown	hypothetical protein	WP	7.76262e+07	150	FALSE	Derived by automated computational analysis using gene prediction method: Protein Homology.
4190	2	3	0	0	4	0	unknown	unknown	unknow	unknown	unknown	unknown	E.coli.55989	gene	1510	E.coli.55989	gene	1510,O127.H6	gene	1524,O26.H11	gene	1784	unknown	phage minor tail protein L	WP	1.2602e+07	699	FALSE	Derived by automated computational analysis using gene prediction method: Protein Homology.
546	2	1	0	0	2	0	unknown	unknown	unknow	unknown	unknown	unknown	E.coli.O127.H6	gene	2017	E.coli.O127.H6	gene	2017	unknown	DNA topoisomerase III	WP	1.23581e+06	1956	TRUE	decatenates replicating daughter chromosomes; Derived by automated computational analysis using gene prediction method: Protein Homology.
6009	3	4	1038	2	0	0	pgaD	biofilm PGA synthase PgaCD, regulatory subunit; c-di-GMP-stimulated activity and dimerization	NP	415540	414	TRUE	None	E.coli.55989	gene	1222	E.coli.55989	gene	1222,O104.H4	gene	3166,O157.H7	gene	1485	unknown	poly-beta-1,6-N-acetyl-D-glucosamine biosynthesis protein PgaD	WP	1.0611e+06	414	TRUE	Derived by automated computational analysis using gene prediction method: Protein Homology.
5367	2	1	0	0	2	0	unknown	unknown	unknow	unknown	unknown	unknown	E.coli.O157.H7	gene	3199	E.coli.O157.H7	gene	3199	unknown	GDP-mannose mannosyl hydrolase	WP	478513	510	TRUE	Derived by automated computational analysis using gene prediction method: Protein Homology.
8878	2	3	0	0	3	0	unknown	unknown	unknow	unknown	unknown	unknown	E.coli.55989	gene	1128	E.coli.55989	gene	1128,O104.H4	gene	2847,O26.H11	gene	1313	unknown	tRNA-Arg	unknown	77	FALSE	None
3978	3	6	3078	2	0	0	plsC	1-acyl-sn-glycerol-3-phosphate acyltransferase	NP	417490	738	TRUE	REP223 (repetitive extragenic palindromic) element; contains 1 REP sequences	E.coli.55989	gene	3651	E.coli.55989	gene	3651,O104.H4	gene	774,O127.H6	gene	3545,O157.H7	gene	4348,O26.H11	gene	4501	unknown	1-acyl-sn-glycerol-3-phosphate acyltransferase	WP	965703	738	TRUE	Derived by automated computational analysis using gene prediction method: Protein Homology.
7340	2	1	0	0	2	0	unknown	unknown	unknow	unknown	unknown	unknown	E.coli.O157.H7	gene	378	E.coli.O157.H7	gene	378	unknown	hypothetical protein	WP	1.30381e+06	252	FALSE	Derived by automated computational analysis using gene prediction method: GeneMarkS+.
1756	2	1	0	0	2	0	unknown	unknown	unknow	unknown	unknown	unknown	E.coli.O127.H6	gene	3476	E.coli.O127.H6	gene	3476	unknown	type II secretion system protein GspF	WP	1.17341e+06	1224	TRUE	Derived by automated computational analysis using gene prediction method: Protein Homology.
5880	2	1	0	0	2	0	unknown	unknown	unknow	unknown	unknown	unknown	E.coli.55989	gene	3536	E.coli.55989	gene	3536	unknown	hypothetical protein	WP	1.13793e+06	432	TRUE	Derived by automated computational analysis using gene prediction method: Protein Homology.
5411	2	1	0	0	2	0	unknown	unknown	unknow	unknown	unknown	unknown	E.coli.O104.H4	gene	85	E.coli.O104.H4	gene	85	agg3A	Adhesin protein	YP	2.41569e+06	501	TRUE	Evidence 1a : Function experimentally demonstrated in the studied strain; Product type f : factor
6853	2	1	0	0	2	0	unknown	unknown	unknow	unknown	unknown	unknown	E.coli	O26.H11	gene	916	E.coli	O26.H11	gene	916	unknown	hypothetical protein	WP	1.28177e+07	303	TRUE	Derived by automated computational analysis using gene prediction method: Protein Homology.
2448	2	3	0	0	4	0	unknown	unknown	unknow	unknown	unknown	unknown	E.coli.55989	gene	2394	E.coli.55989	gene	2394,O104.H4	gene	1909,O26.H11	gene	3156	unknown	phosphotriesterase-related protein	WP	656352	1035	FALSE	Derived by automated computational analysis using gene prediction method: Protein Homology.
8378	3	3	1474	2	0	0	hicA	mRNA interferase toxin of the HicAB toxin-antitoxin system	NP	415954	177	FALSE	None	E.coli.O157.H7	gene	2279	E.coli.O157.H7	gene	2279,O26.H11	gene	2230	unknown	mRNA interferase HicA	WP	813794	177	TRUE	Derived by automated computational analysis using gene prediction method: Protein Homology.
1731	3	5	4431	2	2	0	mdtM	multidrug efflux system protein	NP	418757	1233	TRUE	putative transport protein	E.coli.55989	gene	5298	E.coli.55989	gene	5298,O104.H4	gene	4378,O157.H7	gene	5858,O26.H11	gene	6090	unknown	multidrug resistance protein MdtM	WP	1.13702e+06	1233	TRUE	is involved in resistance to acriflavine, chloramphenicol, norfloxacin, ethidium bromide and TPP; Derived by automated computational analysis using gene prediction method: Protein Homology.
2991	2	1	0	0	2	0	unknown	unknown	unknow	unknown	unknown	unknown	E.coli.O127.H6	gene	854	E.coli.O127.H6	gene	854	unknown	Repressor protein CI	WP	107166	924	TRUE	Derived by automated computational analysis using gene prediction method: Protein Homology.
4323	2	1	0	0	2	0	unknown	unknown	unknow	unknown	unknown	unknown	E.coli	O26.H11	gene	1270	E.coli	O26.H11	gene	1270	unknown	tail assembly protein	WP	246336	681	FALSE	Derived by automated computational analysis using gene prediction method: Protein Homology.
6332	3	3	544	1	1	3	xisD	unknown	unknown	222	TRUE	pseudogene, exisionase in defective prophage DLP12;Phage or Prophage Related	E.coli	O26.H11	gene	609	E.coli	O26.H11	gene	609	unknown	DNA-binding protein	WP	446905	372	TRUE	Derived by automated computational analysis using gene prediction method: Protein Homology.
6370	2	3	0	0	3	0	unknown	unknown	unknow	unknown	unknown	unknown	E.coli.O157.H7	gene	1783	E.coli.O157.H7	gene	1783,O157.H7	gene	2053,O157.H7	gene	2565	unknown	HNH endonuclease	WP	279786	366	FALSE	Derived by automated computational analysis using gene prediction method: Protein Homology.
-172	1	1	2585	0	0	2	ryfA	novel sRNA, function unknown	unknown	304	FALSE	identified in a large scale screen	unknown	unknown	unknown	unknown	unknown	unknown	unknown	unknown
1086	3	5	4115	2	1	0	xylE	D-xylose transporter	NP	418455	1476	TRUE	xylose-proton symport	E.coli.55989	gene	4791	E.coli.55989	gene	4791,O104.H4	gene	4743,O157.H7	gene	5535,O26.H11	gene	5653	unknown	D-xylose transporter XylE	WP	1.09727e+06	1476	TRUE	Derived by automated computational analysis using gene prediction method: Protein Homology.
1524	3	6	2655	2	2	0	kgtP	alpha-ketoglutarate transporter	NP	417082	1299	TRUE	alpha-ketoglutarate permease	E.coli.55989	gene	3071	E.coli.55989	gene	3071,O104.H4	gene	1288,O127.H6	gene	3062,O157.H7	gene	3856,O26.H11	gene	3959	unknown	alpha-ketoglutarate permease	WP	841103	1299	TRUE	Derived by automated computational analysis using gene prediction method: Protein Homology.
3328	3	6	2320	2	0	0	menB	dihydroxynaphthoic acid synthetase	NP	416765	858	TRUE	dihydroxynaphtoic acid synthetase	E.coli.55989	gene	2685	E.coli.55989	gene	2685,O104.H4	gene	1634,O127.H6	gene	2576,O157.H7	gene	3526,O26.H11	gene	3551	unknown	1,4-dihydroxy-2-naphthoyl-CoA synthase	WP	639996	858	TRUE	Derived by automated computational analysis using gene prediction method: Protein Homology.
2814	3	5	293	2	1	0	paoD	moco insertion factor for PaoABC aldehyde oxidoreductase	NP	414817	957	TRUE	None	E.coli.55989	gene	302	E.coli.55989	gene	302,O104.H4	gene	4019,O157.H7	gene	331,O26.H11	gene	334	unknown	hypothetical protein	WP	121356	957	TRUE	Derived by automated computational analysis using gene prediction method: Protein Homology.
3565	3	3	3036	1	1	1	pppA	bifunctional prepilin leader peptidase/ methylase	NP	417446	810	TRUE	REP219 (repetitive extragenic palindromic) element; contains 3 REP sequences	E.coli.55989	gene	3600	E.coli.55989	gene	3600,O104.H4	gene	826	unknown	prepilin peptidase	WP	1.36592e+06	810	TRUE	Derived by automated computational analysis using gene prediction method: Protein Homology.
2520	2	1	0	0	2	0	unknown	unknown	unknow	unknown	unknown	unknown	E.coli.O104.H4	gene	43	E.coli.O104.H4	gene	43	unknown	putative transposase, IS110 family	YP	2.41565e+06	1020	TRUE	Evidence 3 : Function proposed based on presence of conserved amino acid motif, structural feature or limited homology; Product type pe : putative enzyme
1980	3	13	312	2	9	4	insF1	IS3 transposase B	NP	414833	867	FALSE	None	E.coli.55989	gene	1230	E.coli.55989	gene	123055989	gene	5159,O26.H11	gene	432,O26.H11	gene	4068,O104.H4	gene	3161,O127.H6	gene	1172,O104.H4	gene	3160	unknown	IS3 family transposase	unknown	1163	TRUE	frameshifted; Derived by automated computational analysis using gene prediction method: Protein Homology.
3367	2	1	0	0	2	0	unknown	unknown	unknow	unknown	unknown	unknown	E.coli.O157.H7	gene	1509	E.coli.O157.H7	gene	1509	unknown	hypothetical protein	WP	1.41414e+06	852	FALSE	Derived by automated computational analysis using gene prediction method: Protein Homology.
449	2	1	0	0	2	0	unknown	unknown	unknow	unknown	unknown	unknown	E.coli.O157.H7	gene	5817	E.coli.O157.H7	gene	5817	unknown	DNA helicase	WP	218177	2115	FALSE	Derived by automated computational analysis using gene prediction method: Protein Homology.
166	3	6	4347	2	1	0	valS	valyl-tRNA synthetase	NP	418679	2856	TRUE	valine tRNA synthetase	E.coli.55989	gene	5111	E.coli.55989	gene	5111,O104.H4	gene	4477,O127.H6	gene	4922,O157.H7	gene	5786,O26.H11	gene	5967	unknown	valine--tRNA ligase	WP	416376	2856	TRUE	Derived by automated computational analysis using gene prediction method: Protein Homology.
2946	3	6	1767	2	0	0	pfkB	6-phosphofructokinase II	NP	416237	930	FALSE	6-phosphofructokinase II; suppressor of pfkA	E.coli.55989	gene	2025	E.coli.55989	gene	2025,O104.H4	gene	2272,O127.H6	gene	1978,O157.H7	gene	2763,O26.H11	gene	2729	unknown	6-phosphofructokinase II	WP	251735	930	FALSE	Derived by automated computational analysis using gene prediction method: Protein Homology.
2805	3	5	4015	2	0	0	ftsN	essential cell division protein	NP	418368	960	TRUE	None	E.coli.55989	gene	4675	E.coli.55989	gene	4675,O104.H4	gene	4852,O157.H7	gene	5415,O26.H11	gene	5090	unknown	cell division protein FtsN	WP	68834.1	960	TRUE	Derived by automated computational analysis using gene prediction method: Protein Homology.
5140	2	1	0	0	2	0	unknown	unknown	unknow	unknown	unknown	unknown	E.coli.O104.H4	gene	2077	E.coli.O104.H4	gene	2077	unknown	hypothetical protein	AFS73973.1	549	TRUE	None
3558	3	6	500	2	0	0	ybbO	putative oxidoreductase	NP	415026	810	TRUE	None	E.coli.55989	gene	539	E.coli.55989	gene	539,O157.H7	gene	590,O26.H11	gene	567,O104.H4	gene	3812,O127.H6	gene	453	unknown	short-chain dehydrogenase/reductase	WP	148959	810	TRUE	Derived by automated computational analysis using gene prediction method: Protein Homology.
7693	2	4	0	0	3	0	unknown	unknown	unknow	unknown	unknown	unknown	E.coli.55989	gene	1830	E.coli.55989	gene	1830,O157.H7	gene	900,O26.H11	gene	2384,O127.H6	gene	1080	unknown	hypothetical protein	WP	1.30952e+06	219	TRUE	Derived by automated computational analysis using gene prediction method: Protein Homology.
8273	2	6	0	0	3	0	unknown	unknown	unknow	unknown	unknown	unknown	E.coli.55989	gene	4953	E.coli.55989	gene	4953,O104.H4	gene	3146,O157.H7	gene	1120,O157.H7	gene	1589,O26.H11	gene	1447,O26.H11	gene	4446	unknown	hypothetical protein	WP	922604	183	TRUE	Derived by automated computational analysis using gene prediction method: Protein Homology.
7679	2	1	0	0	2	0	unknown	unknown	unknow	unknown	unknown	unknown	E.coli	O26.H11	gene	17	E.coli	O26.H11	gene	17	unknown	hypothetical protein	unknown	220	FALSE	frameshifted; Derived by automated computational analysis using gene prediction method: Protein Homology.
8771	2	2	0	0	2	0	unknown	unknown	unknow	unknown	unknown	unknown	E.coli.O157.H7	gene	2033	E.coli.O157.H7	gene	2033,O26.H11	gene	1963	unknown	hypothetical protein	unknown	111	TRUE	incomplete; partial in the middle of a contig; missing stop; Derived by automated computational analysis using gene prediction method: Protein Homology.
2027	3	6	1703	2	0	0	cfa	cyclopropane fatty acyl phospholipid synthase, SAM-dependent	NP	416178	1149	FALSE	cyclopropane fatty acyl phospholipid synthase	E.coli.55989	gene	1959	E.coli.55989	gene	1959,O104.H4	gene	2383,O127.H6	gene	1867,O157.H7	gene	2699,O26.H11	gene	2617	unknown	cyclopropane-fatty-acyl-phospholipid synthase	WP	98911.1	1149	FALSE	Derived by automated computational analysis using gene prediction method: Protein Homology.
80	2	1	0	0	2	0	unknown	unknown	unknow	unknown	unknown	unknown	E.coli.O127.H6	gene	2419	E.coli.O127.H6	gene	2419	unknown	hypothetical protein	WP	356767	3627	FALSE	Derived by automated computational analysis using gene prediction method: Protein Homology.
530	3	4	744	2	0	0	mngA	fused 2-O-a-mannosyl-D-glycerate specific PTS enzymes: IIA component/IIB component/IIC component	NP	415259	1977	FALSE	protein modification enzyme, induction of ompC	E.coli.55989	gene	771	E.coli.55989	gene	771,O104.H4	gene	3600,O26.H11	gene	864	unknown	PTS 2-O-a-mannosyl-D-glycerate transporter subunit IIABC	WP	242624	1977	FALSE	Derived by automated computational analysis using gene prediction method: Protein Homology.
6443	3	6	3180	2	1	0	tdcR	L-threonine dehydratase operon activator protein	NP	417589	219	FALSE	threonine dehydratase operon activator protein	E.coli.O104.H4	gene	674	E.coli.O104.H4	gene	67455989	gene	3758,O127.H6	gene	3649,O157.H7	gene	4455,O26.H11	gene	4609	unknown	DNA-binding transcriptional activator TdcR	AFS72598.1	357	TRUE	None
1704	2	3	0	0	4	0	unknown	unknown	unknow	unknown	unknown	unknown	E.coli.O104.H4	gene	3090	E.coli.O104.H4	gene	3090,O157.H7	gene	1116,O157.H7	gene	1585	unknown	tellurium resistance protein TerF	AFS74974.1	1242	TRUE	COG2310 Uncharacterized proteins involved in stress response, homologs of TerZ and putative cAMP-binding protein CABP1
4689	3	6	1262	2	2	0	tdk	thymidine kinase/deoxyuridine kinase	NP	415754	618	TRUE	thymidine kinase	E.coli.55989	gene	1437	E.coli.55989	gene	1437,O104.H4	gene	2886,O127.H6	gene	1452,O157.H7	gene	1997,O26.H11	gene	1924	unknown	thymidine kinase	WP	68079.1	618	FALSE	Derived by automated computational analysis using gene prediction method: Protein Homology.
8592	2	1	0	0	2	0	unknown	unknown	unknow	unknown	unknown	unknown	E.coli.O104.H4	gene	4745	E.coli.O104.H4	gene	4745	unknown	hypothetical protein	AFS76591.1	144	TRUE	None
901	3	6	4469	2	0	0	prfC	peptide chain release factor RF-3	NP	418792	1590	FALSE	None	E.coli.55989	gene	5334	E.coli.55989	gene	5334,O104.H4	gene	4345,O127.H6	gene	5026,O157.H7	gene	5895,O26.H11	gene	6140	unknown	peptide chain release factor 3	WP	175940	1590	FALSE	Derived by automated computational analysis using gene prediction method: Protein Homology.
6775	2	3	0	0	2	0	unknown	unknown	unknow	unknown	unknown	unknown	E.coli.55989	gene	465	E.coli.55989	gene	465,O104.H4	gene	3878,O26.H11	gene	492	unknown	DUF1778 domain-containing protein	WP	1.29714e+06	312	TRUE	Derived by automated computational analysis using gene prediction method: Protein Homology.
8464	2	4	0	0	3	0	unknown	unknown	unknow	unknown	unknown	unknown	E.coli.55989	gene	4235	E.coli.55989	gene	4235,O127.H6	gene	4051,O157.H7	gene	4922,O26.H11	gene	5064	unknown	hypothetical protein	WP	1.29953e+06	162	TRUE	Derived by automated computational analysis using gene prediction method: Protein Homology.
7836	2	3	0	0	3	0	unknown	unknown	unknow	unknown	unknown	unknown	E.coli.55989	gene	3874	E.coli.55989	gene	3874,O157.H7	gene	4569,O26.H11	gene	4723	unknown	hypothetical protein	WP	1.30368e+06	210	FALSE	Derived by automated computational analysis using gene prediction method: Protein Homology.
3877	2	1	0	0	2	0	unknown	unknown	unknow	unknown	unknown	unknown	E.coli.O157.H7	gene	60	E.coli.O157.H7	gene	60	unknown	UDP pyrophosphate phosphatase	WP	1.304e+06	753	FALSE	Derived by automated computational analysis using gene prediction method: Protein Homology.
3985	2	1	0	0	2	0	unknown	unknown	unknow	unknown	unknown	unknown	E.coli	O26.H11	gene	281	E.coli	O26.H11	gene	281	unknown	flagella basal body P-ring formation protein FlgA	WP	9749.1	738	TRUE	Derived by automated computational analysis using gene prediction method: Protein Homology.
2172	3	6	3312	2	1	0	mreC	cell wall structural complex MreBCD transmembrane component MreC	NP	417716	1104	TRUE	rod shape-determining protein	E.coli.55989	gene	3895	E.coli.55989	gene	3895,O104.H4	gene	546,O127.H6	gene	3765,O157.H7	gene	4590,O26.H11	gene	4744	unknown	rod shape-determining protein MreC	WP	802516	1104	TRUE	Derived by automated computational analysis using gene prediction method: Protein Homology.
3838	3	5	3485	2	0	0	glpR	unknown	unknown	758	TRUE	pseudogene, DNA-binding transcriptional repressor;regulator; Energy metabolism, carbon: Anaerobic respiration; repressor of the glp operon	E.coli.55989	gene	4068	E.coli.55989	gene	4068,O104.H4	gene	386,O157.H7	gene	4757,O26.H11	gene	4926	unknown	DeoR/GlpR family transcriptional regulator	WP	815099	759	TRUE	Derived by automated computational analysis using gene prediction method: Protein Homology.
4694	3	5	2544	2	0	0	hyfA	hydrogenase 4, 4Fe-4S subunit	NP	416976	618	FALSE	hydrogenase 4 Fe-S subunit	E.coli.55989	gene	2954	E.coli.55989	gene	2954,O104.H4	gene	1400,O157.H7	gene	3738,O26.H11	gene	3844	unknown	hydrogenase-4 F-S subunit	WP	1.29547e+06	618	FALSE	Derived by automated computational analysis using gene prediction method: Protein Homology.
1629	2	2	0	0	2	0	unknown	unknown	unknow	unknown	unknown	unknown	E.coli.55989	gene	2462	E.coli.55989	gene	2462,O104.H4	gene	1845	unknown	N-acylneuraminate cytidylyltransferase	WP	184775	1266	TRUE	Derived by automated computational analysis using gene prediction method: Protein Homology.
2639	2	1	0	0	2	0	unknown	unknown	unknow	unknown	unknown	unknown	E.coli.55989	gene	5149	E.coli.55989	gene	5149	unknown	sodium/glutamate symporter	unknown	993	TRUE	incomplete; partial in the middle of a contig; missing stop; Derived by automated computational analysis using gene prediction method: Protein Homology.
5323	2	2	0	0	2	0	unknown	unknown	unknow	unknown	unknown	unknown	E.coli.O157.H7	gene	5046	E.coli.O157.H7	gene	5046,O26.H11	gene	5421	unknown	hypothetical protein	WP	1.09179e+07	519	TRUE	Derived by automated computational analysis using gene prediction method: Protein Homology.
4538	2	1	0	0	2	0	unknown	unknown	unknow	unknown	unknown	unknown	E.coli.O157.H7	gene	914	E.coli.O157.H7	gene	914	unknown	tail assembly protein	WP	741571	648	FALSE	Derived by automated computational analysis using gene prediction method: Protein Homology.
8722	2	1	0	0	2	0	unknown	unknown	unknow	unknown	unknown	unknown	E.coli.O104.H4	gene	3123	E.coli.O104.H4	gene	3123	unknown	hypothetical protein	AFS75006.1	120	TRUE	None
1593	2	1	0	0	2	0	unknown	unknown	unknow	unknown	unknown	unknown	E.coli.O127.H6	gene	1529	E.coli.O127.H6	gene	1529	unknown	tail fiber protein	WP	216481	1278	FALSE	Derived by automated computational analysis using gene prediction method: Protein Homology.
2912	2	1	0	0	2	0	unknown	unknown	unknow	unknown	unknown	unknown	E.coli.O157.H7	gene	5068	E.coli.O157.H7	gene	5068	unknown	attachment protein EaeB	WP	1.092e+06	939	TRUE	Derived by automated computational analysis using gene prediction method: Protein Homology.
1682	3	6	2217	2	1	0	nupX	nucleoside permease	NP	416666	1251	TRUE	putative pyrimidine nucleoside transporter	E.coli.55989	gene	2586	E.coli.55989	gene	2586,O104.H4	gene	1728,O127.H6	gene	2468,O157.H7	gene	3423,O26.H11	gene	3362	unknown	NupC/NupG family nucleoside CNT transporter	WP	382941	1251	TRUE	Derived by automated computational analysis using gene prediction method: Protein Homology.
1994	3	6	2208	2	1	0	yeiB	DUF418 family putative inner membrane protein	NP	416657	1158	TRUE	None	E.coli.55989	gene	2573	E.coli.55989	gene	2573,O104.H4	gene	1737,O127.H6	gene	2457,O157.H7	gene	3410,O26.H11	gene	3349	unknown	DUF418 family protein	WP	440895	1158	TRUE	Derived by automated computational analysis using gene prediction method: Protein Homology.
3012	2	1	0	0	2	0	unknown	unknown	unknow	unknown	unknown	unknown	E.coli.O127.H6	gene	4991	E.coli.O127.H6	gene	4991	unknown	hypothetical protein	WP	181198	921	FALSE	Derived by automated computational analysis using gene prediction method: Protein Homology.
5660	2	1	0	0	2	0	unknown	unknown	unknow	unknown	unknown	unknown	E.coli.O157.H7	gene	5800	E.coli.O157.H7	gene	5800	unknown	hypothetical protein	WP	588536	468	TRUE	Derived by automated computational analysis using gene prediction method: Protein Homology.
8224	2	1	0	0	2	0	unknown	unknown	unknow	unknown	unknown	unknown	E.coli.55989	gene	5090	E.coli.55989	gene	5090	unknown	hypothetical protein	WP	7.1589e+07	186	TRUE	Derived by automated computational analysis using gene prediction method: Protein Homology.
3556	3	5	360	2	0	0	mhpD	2-keto-4-pentenoate hydratase	NP	414884	810	FALSE	None	E.coli.55989	gene	383	E.coli.55989	gene	383,O104.H4	gene	3950,O157.H7	gene	428,O26.H11	gene	412	unknown	2-keto-4-pentenoate hydratase	WP	160720	810	FALSE	Derived by automated computational analysis using gene prediction method: Protein Homology.
3046	3	6	1740	1	1	1	ydiP	putative DNA-binding transcriptional regulator	NP	416211	912	TRUE	putative ARAC-type regulatory protein	E.coli.55989	gene	1996	E.coli.55989	gene	1996,O104.H4	gene	2348,O127.H6	gene	1903,O157.H7	gene	2735,O26.H11	gene	2654	unknown	AraC family transcriptional regulator	WP	284813	912	TRUE	Derived by automated computational analysis using gene prediction method: Protein Homology.
2222	3	2	327	1	1	1	yahA	c-di-GMP-specific phosphodiesterase	NP	414849	1089	FALSE	None	E.coli.O127.H6	gene	290	E.coli.O127.H6	gene	290	unknown	cyclic di-GMP phosphodiesterase	WP	1.29581e+06	1089	FALSE	Derived by automated computational analysis using gene prediction method: Protein Homology.
2578	2	1	0	0	2	0	unknown	unknown	unknow	unknown	unknown	unknown	E.coli.O127.H6	gene	3254	E.coli.O127.H6	gene	3254	unknown	sucrose operon repressor	WP	1.2327e+06	1008	FALSE	Derived by automated computational analysis using gene prediction method: Protein Homology.
-174	1	1	2630	0	0	2	ohsC	sRNA antisense regulator of shoB toxin	unknown	77	FALSE	None	unknown	unknown	unknown	unknown	unknown	unknown	unknown	unknown
4169	3	6	4065	2	1	0	rplA	50S ribosomal subunit protein L1	NP	418411	705	FALSE	50S ribosomal subunit protein L1, regulates synthesis of L1 and L11	E.coli.55989	gene	4735	E.coli.55989	gene	4735,O104.H4	gene	4794,O127.H6	gene	4606,O157.H7	gene	5474,O26.H11	gene	5589	unknown	50S ribosomal protein L1	WP	1.09668e+06	705	FALSE	Derived by automated computational analysis using gene prediction method: Protein Homology.
2972	2	3	0	0	2	0	unknown	unknown	unknow	unknown	unknown	unknown	E.coli.55989	gene	4780	E.coli.55989	gene	4780,O104.H4	gene	4751,O26.H11	gene	5642	unknown	zeta toxin; poison-antidote element	WP	212693	927	TRUE	Derived by automated computational analysis using gene prediction method: Protein Homology.
289	2	3	0	0	4	0	unknown	unknown	unknow	unknown	unknown	unknown	E.coli.O157.H7	gene	2017	E.coli.O157.H7	gene	2017,O157.H7	gene	2607,O26.H11	gene	1604	unknown	exonuclease	WP	48551.1	2472	TRUE	Derived by automated computational analysis using gene prediction method: Protein Homology.
3442	2	1	0	0	2	0	unknown	unknown	unknow	unknown	unknown	unknown	E.coli.55989	gene	3529	E.coli.55989	gene	3529	unknown	hypothetical protein	WP	370895	831	TRUE	Derived by automated computational analysis using gene prediction method: Protein Homology.
6069	2	1	0	0	2	0	unknown	unknown	unknow	unknown	unknown	unknown	E.coli.O127.H6	gene	4961	E.coli.O127.H6	gene	4961	unknown	hypothetical protein	WP	2.42011e+07	408	TRUE	Derived by automated computational analysis using gene prediction method: Protein Homology.
4332	3	6	1795	2	0	0	ydjY	putative ferrodoxin-like lipoprotein	NP	416265	678	FALSE	None	E.coli.55989	gene	2056	E.coli.55989	gene	2056,O104.H4	gene	2242,O127.H6	gene	2006,O157.H7	gene	2792,O26.H11	gene	2762	unknown	hypothetical protein	WP	77942.1	678	FALSE	Derived by automated computational analysis using gene prediction method: Protein Homology.
8229	2	1	0	0	2	0	unknown	unknown	unknow	unknown	unknown	unknown	E.coli.O127.H6	gene	2688	E.coli.O127.H6	gene	2688	unknown	hypothetical protein	WP	113285	186	TRUE	Derived by automated computational analysis using gene prediction method: Protein Homology.
4500	3	6	2293	1	3	1	inaA	acid-inducible Kdo/WaaP family putative kinase	NP	416740	651	TRUE	pH-inducible protein involved in stress response	E.coli.55989	gene	2661	E.coli.55989	gene	2661,O104.H4	gene	1658,O127.H6	gene	2550,O157.H7	gene	3498,O26.H11	gene	3527	unknown	protein InaA	WP	301050	651	TRUE	Derived by automated computational analysis using gene prediction method: Protein Homology.
-196	1	1	2708	0	0	2	ypjI	unknown	unknown	272	FALSE	pseudogene, CP4-57 putative prophage remnant;Phage or Prophage Related	unknown	unknown	unknown	unknown	unknown	unknown	unknown	unknown
6547	2	1	0	0	2	0	unknown	unknown	unknow	unknown	unknown	unknown	E.coli.55989	gene	5132	E.coli.55989	gene	5132	unknown	hypothetical protein	WP	427455	342	TRUE	Derived by automated computational analysis using gene prediction method: Protein Homology.
2242	2	3	0	0	2	0	unknown	unknown	unknow	unknown	unknown	unknown	E.coli.55989	gene	850	E.coli.55989	gene	850,O104.H4	gene	3527,O26.H11	gene	639	unknown	phosphoporin PhoE	WP	737263	1083	TRUE	Derived by automated computational analysis using gene prediction method: Protein Homology.
6512	2	1	0	0	2	0	unknown	unknown	unknow	unknown	unknown	unknown	E.coli.O104.H4	gene	3242	E.coli.O104.H4	gene	3242	unknown	hypothetical protein	AFS75122.1	348	FALSE	None
6215	2	1	0	0	2	0	unknown	unknown	unknow	unknown	unknown	unknown	E.coli.55989	gene	266	E.coli.55989	gene	266	unknown	acyltransferase	WP	1.05986e+06	387	FALSE	Derived by automated computational analysis using gene prediction method: Protein Homology.
7785	2	3	0	0	2	0	unknown	unknown	unknow	unknown	unknown	unknown	E.coli.55989	gene	586	E.coli.55989	gene	586,O157.H7	gene	633,O26.H11	gene	681	unknown	hypothetical protein	WP	580049	213	FALSE	Derived by automated computational analysis using gene prediction method: Protein Homology.
8399	2	1	0	0	2	0	unknown	unknown	unknow	unknown	unknown	unknown	E.coli.O127.H6	gene	4002	E.coli.O127.H6	gene	4002	unknown	hypothetical protein	WP	1.33994e+06	174	FALSE	Derived by automated computational analysis using gene prediction method: Protein Homology.
1034	3	6	4319	2	0	0	ytfR	putative sugar ABC transporter ATPase	YP	26286.1	1503	FALSE	putative sugar transport protein (ABC superfamily, atp	bind)	E.coli.55989	gene	5080	E.coli.55989	gene	5080,O104.H4	gene	4505,O127.H6	gene	4893,O157.H7	gene	5758,O26.H11	gene	5931	unknown	sugar ABC transporter ATP-binding protein	WP	205794	1503	FALSE	Derived by automated computational analysis using gene prediction method: Protein Homology.
1008	2	1	0	0	2	0	unknown	unknown	unknow	unknown	unknown	unknown	E.coli.O127.H6	gene	853	E.coli.O127.H6	gene	853	unknown	NTPase	WP	649630	1518	TRUE	Derived by automated computational analysis using gene prediction method: Protein Homology.
8330	2	3	0	0	2	0	unknown	unknown	unknow	unknown	unknown	unknown	E.coli.55989	gene	4251	E.coli.55989	gene	4251,O157.H7	gene	4939,O26.H11	gene	5536	unknown	hypothetical protein	WP	1.33383e+06	180	FALSE	Derived by automated computational analysis using gene prediction method: Protein Homology.
1916	3	6	1898	2	0	0	purT	phosphoribosylglycinamide formyltransferase 2	NP	416363	1179	FALSE	REP136 (repetitive extragenic palindromic) element; contains 1 REP sequences	E.coli.55989	gene	2167	E.coli.55989	gene	2167,O104.H4	gene	2139,O127.H6	gene	2110,O157.H7	gene	2903,O26.H11	gene	2935	unknown	phosphoribosylglycinamide formyltransferase	WP	173474	1179	FALSE	Derived by automated computational analysis using gene prediction method: Protein Homology.
3761	3	6	3342	2	1	0	yrdA	bacterial transferase hexapeptide domain protein	NP	417738	555	FALSE	putative transferase	E.coli.55989	gene	3928	E.coli.55989	gene	3928,O157.H7	gene	4624,O26.H11	gene	4787,O104.H4	gene	517,O127.H6	gene	3797	unknown	gamma carbonic anhydrase family protein	WP	9.00837e+06	771	FALSE	Derived by automated computational analysis using gene prediction method: Protein Homology.
4566	2	1	0	0	2	0	unknown	unknown	unknow	unknown	unknown	unknown	E.coli.O104.H4	gene	2813	E.coli.O104.H4	gene	2813	unknown	Tail assembly protein I from prophage	AFS74704.1	642	TRUE	COG4723 Phage-related protein, tail component
6652	2	3	0	0	2	0	unknown	unknown	unknow	unknown	unknown	unknown	E.coli.O157.H7	gene	1101	E.coli.O157.H7	gene	1101,O157.H7	gene	1570,O26.H11	gene	1429	unknown	hypothetical protein	WP	42916.1	330	TRUE	Derived by automated computational analysis using gene prediction method: Protein Homology.
2821	3	6	3071	2	1	0	yqhC	transcriptional activator of yqhD	NP	417483	957	TRUE	putative ARAC-type regulatory protein	E.coli.55989	gene	3644	E.coli.55989	gene	3644,O104.H4	gene	782,O157.H7	gene	4340,O26.H11	gene	4494,O127.H6	gene	3530	unknown	AraC family transcriptional regulator	WP	1.38708e+06	957	TRUE	Derived by automated computational analysis using gene prediction method: Protein Homology.
73	3	6	1505	2	0	0	narZ	nitrate reductase 2 (NRZ), alpha subunit	NP	415985	3741	TRUE	REP119 (repetitive extragenic palindromic) element; contains 1 REP sequences	E.coli.55989	gene	1713	E.coli.55989	gene	1713,O104.H4	gene	2627,O127.H6	gene	1713,O157.H7	gene	2242,O26.H11	gene	2268	unknown	nitrate reductase subunit alpha	WP	40453.1	3741	TRUE	Derived by automated computational analysis using gene prediction method: Protein Homology.
6947	2	2	0	0	2	0	unknown	unknown	unknow	unknown	unknown	unknown	E.coli.55989	gene	290	E.coli.55989	gene	290,O104.H4	gene	4032	unknown	hypothetical protein	WP	728904	291	FALSE	Derived by automated computational analysis using gene prediction method: Protein Homology.
2284	2	3	0	0	2	0	unknown	unknown	unknow	unknown	unknown	unknown	E.coli.55989	gene	4639	E.coli.55989	gene	4639,O104.H4	gene	4887,O157.H7	gene	5376	unknown	peptidase	WP	1.01946e+06	1071	TRUE	Derived by automated computational analysis using gene prediction method: Protein Homology.
7949	2	1	0	0	2	0	unknown	unknown	unknow	unknown	unknown	unknown	E.coli.O157.H7	gene	3133	E.coli.O157.H7	gene	3133	unknown	hypothetical protein	WP	94838.1	204	FALSE	Derived by automated computational analysis using gene prediction method: Protein Homology.
5034	2	1	0	0	2	0	unknown	unknown	unknow	unknown	unknown	unknown	E.coli.O104.H4	gene	2510	E.coli.O104.H4	gene	2510	unknown	hypothetical protein	AFS74401.1	564	FALSE	None
6245	2	1	0	0	2	0	unknown	unknown	unknow	unknown	unknown	unknown	E.coli.O104.H4	gene	72	E.coli.O104.H4	gene	72	unknown	hypothetical protein	AFS72007.1	384	FALSE	COG0085 DNA-directed RNA polymerase, beta subunit/140 kD subunit
4809	3	2	1402	0	2	2	lomR	unknown	unknown	1596	TRUE	pseudogene, Rac prophage lom homolog;Phage or Prophage Related; interrupted by IS5 and N-ter deletion	E.coli	O26.H11	gene	3450	E.coli	O26.H11	gene	3450	unknown	hypothetical protein	WP	1.22824e+06	600	TRUE	Derived by automated computational analysis using gene prediction method: Protein Homology.
7048	3	6	2383	2	1	0	yfcL	uncharacterized protein	NP	416828	279	TRUE	None	E.coli.55989	gene	2748	E.coli.55989	gene	2748,O104.H4	gene	1575,O127.H6	gene	2636,O157.H7	gene	3587,O26.H11	gene	3613	unknown	hypothetical protein	WP	559764	279	TRUE	Derived by automated computational analysis using gene prediction method: Protein Homology.
6943	3	2	233	2	0	0	yafN	antitoxin of the YafO-YafN toxin-antitoxin system	NP	414767	294	FALSE	None	E.coli.O157.H7	gene	277	E.coli.O157.H7	gene	277	unknown	antitoxin YafN	WP	554757	294	FALSE	Derived by automated computational analysis using gene prediction method: Protein Homology.
7556	2	1	0	0	2	0	unknown	unknown	unknow	unknown	unknown	unknown	E.coli	O26.H11	gene	2491	E.coli	O26.H11	gene	2491	unknown	transcriptional regulator	WP	920571	231	TRUE	Derived by automated computational analysis using gene prediction method: Protein Homology.
6085	3	5	1177	2	1	0	ycgX	DUF1398 family protein	NP	415679	405	TRUE	None	E.coli.55989	gene	1345	E.coli.55989	gene	1345,O104.H4	gene	2967,O127.H6	gene	1360,O26.H11	gene	1831	unknown	DUF1398 domain-containing protein	WP	373101	405	TRUE	Derived by automated computational analysis using gene prediction method: Protein Homology.
8517	2	3	0	0	2	0	unknown	unknown	unknow	unknown	unknown	unknown	E.coli.55989	gene	4607	E.coli.55989	gene	4607,O26.H11	gene	5163,O157.H7	gene	5341	unknown	hypothetical protein	WP	1.32519e+06	153	TRUE	Derived by automated computational analysis using gene prediction method: Protein Homology.
8641	2	1	0	0	2	0	unknown	unknown	unknow	unknown	unknown	unknown	E.coli.O104.H4	gene	4840	E.coli.O104.H4	gene	4840	unknown	hypothetical protein	AFS76672.1	135	FALSE	None
1747	3	5	3443	2	1	0	yhfW	phosphopentomutase-related metalloenzyme superfamily protein	NP	417839	1227	TRUE	putative mutase	E.coli.55989	gene	4020	E.coli.55989	gene	4020,O104.H4	gene	430,O127.H6	gene	3881,O26.H11	gene	4879	unknown	phosphopentomutase	WP	90635.1	1227	TRUE	Derived by automated computational analysis using gene prediction method: Protein Homology.
6126	2	3	0	0	2	0	unknown	unknown	unknow	unknown	unknown	unknown	E.coli.55989	gene	2947	E.coli.55989	gene	2947,O104.H4	gene	1408,O26.H11	gene	3837	unknown	PIN domain-containing protein	WP	911329	399	TRUE	stability determinant protein; Derived by automated computational analysis using gene prediction method: Protein Homology.
1161	3	6	3141	2	0	0	ygjI	putative transporter	YP	26200.1	1434	FALSE	putative oxidoreductase	E.coli.55989	gene	3714	E.coli.55989	gene	3714,O104.H4	gene	718,O127.H6	gene	3609,O157.H7	gene	4414,O26.H11	gene	4565	unknown	amino acid permease	WP	1.28546e+06	1434	FALSE	Derived by automated computational analysis using gene prediction method: Protein Homology.
8766	2	3	0	0	2	0	unknown	unknown	unknow	unknown	unknown	unknown	E.coli.55989	gene	3870	E.coli.55989	gene	3870,O157.H7	gene	4565,O26.H11	gene	4719	unknown	transposase	unknown	111	TRUE	incomplete; partial in the middle of a contig; missing start; Derived by automated computational analysis using gene prediction method: Protein Homology.
7109	2	1	0	0	2	0	unknown	unknown	unknow	unknown	unknown	unknown	E.coli.O104.H4	gene	2526	E.coli.O104.H4	gene	2526	unknown	hypothetical protein	AFS74417.1	276	FALSE	None
5640	3	4	3649	2	0	0	yiaL	DUF386 family protein	NP	418033	468	FALSE	putative lipase	E.coli.55989	gene	4280	E.coli.55989	gene	4280,O104.H4	gene	195,O26.H11	gene	5507	unknown	YhcH/YjgK/YiaL family protein	WP	576071	468	FALSE	Derived by automated computational analysis using gene prediction method: Protein Homology.
2323	2	1	0	0	2	0	unknown	unknown	unknow	unknown	unknown	unknown	E.coli.O157.H7	gene	797	E.coli.O157.H7	gene	797	unknown	hypothetical protein	WP	1.20972e+06	1062	TRUE	Derived by automated computational analysis using gene prediction method: Protein Homology.
4038	3	6	3808	2	2	0	phoU	negative regulator of PhoR/PhoB two-component regulator	NP	418180	726	TRUE	negative regulator for pho regulon and putative enzyme in phosphate metabolism	E.coli.55989	gene	4450	E.coli.55989	gene	4450,O104.H4	gene	5072,O127.H6	gene	4314,O157.H7	gene	5181,O26.H11	gene	5321	unknown	phosphate-specific transport system accessory protein PhoU	WP	377786	726	TRUE	Derived by automated computational analysis using gene prediction method: Protein Homology.
8007	2	1	0	0	2	0	unknown	unknown	unknow	unknown	unknown	unknown	E.coli	O26.H11	gene	27	E.coli	O26.H11	gene	27	unknown	hypothetical protein	unknown	201	FALSE	internal stop; incomplete; partial in the middle of a contig; missing stop; Derived by automated computational analysis using gene prediction method: Protein Homology.
8849	2	3	0	0	2	0	unknown	unknown	unknow	unknown	unknown	unknown	E.coli.55989	gene	2557	E.coli.55989	gene	2557,O157.H7	gene	3388,O26.H11	gene	3333	unknown	transposase	unknown	87	FALSE	incomplete; partial in the middle of a contig; missing start; Derived by automated computational analysis using gene prediction method: Protein Homology.
584	3	5	1764	2	0	0	arpB	unknown	unknown	1900	FALSE	pseudogene, ankyrin repeats	E.coli	O26.H11	gene	2726	E.coli	O26.H11	gene	2726,O157.H7	gene	276055989	gene	202155989	gene	2022	unknown	hypothetical protein	unknown	1900	FALSE	frameshifted; Derived by automated computational analysis using gene prediction method: Protein Homology.
218	3	4	2395	1	2	1	yfcU	unknown	unknown	2646	TRUE	pseudogene, FimD fimbrial export usher family;putative membrane; Not classified; putative outer membrane protein	E.coli	O26.H11	gene	3625	E.coli	O26.H11	gene	362555989	gene	2762,O104.H4	gene	1562	unknown	outer membrane usher protein	WP	1.37577e+06	2646	TRUE	Derived by automated computational analysis using gene prediction method: Protein Homology.
7212	3	5	1542	1	4	1	yneL	unknown	unknown	203	TRUE	pseudogene, AraC family	E.coli.O157.H7	gene	2199	E.coli.O157.H7	gene	219955989	gene	1755,O26.H11	gene	2311,O104.H4	gene	2588	unknown	AraC family transcriptional regulator	WP	7.76262e+07	267	FALSE	Derived by automated computational analysis using gene prediction method: Protein Homology.
3866	2	11	0	0	8	0	unknown	unknown	unknow	unknown	unknown	unknown	E.coli.55989	gene	1505	E.coli.55989	gene	1505,O104.H4	gene	2106,O157.H7	gene	2139,O157.H7	gene	3314,O26.H11	gene	1263,O26.H11	gene	2155,O26.H11	gene	2444,O26.H11	gene	2871,O157.H7	gene	1322,O157.H7	gene	3081,O104.H4	gene	2820	unknown	tail protein	WP	235111	753	FALSE	Derived by automated computational analysis using gene prediction method: Protein Homology.
8442	2	4	0	0	2	0	unknown	unknown	unknow	unknown	unknown	unknown	E.coli.55989	gene	2072	E.coli.55989	gene	2072,O127.H6	gene	2021,O157.H7	gene	2808,O26.H11	gene	2778	unknown	hypothetical protein	WP	1.45302e+06	165	FALSE	Derived by automated computational analysis using gene prediction method: Protein Homology.
8500	2	1	0	0	2	0	unknown	unknown	unknow	unknown	unknown	unknown	E.coli.O127.H6	gene	926	E.coli.O127.H6	gene	926	unknown	hypothetical protein	WP	908266	156	TRUE	Derived by automated computational analysis using gene prediction method: Protein Homology.
6875	2	1	0	0	2	0	unknown	unknown	unknow	unknown	unknown	unknown	E.coli.O127.H6	gene	4945	E.coli.O127.H6	gene	4945	unknown	hypothetical protein	WP	2.42011e+07	300	FALSE	Derived by automated computational analysis using gene prediction method: Protein Homology.
7540	2	1	0	0	2	0	unknown	unknown	unknow	unknown	unknown	unknown	E.coli.55989	gene	2692	E.coli.55989	gene	2692	unknown	hypothetical protein	unknown	231	TRUE	internal stop; Derived by automated computational analysis using gene prediction method: Protein Homology.
7001	3	6	2242	2	0	0	rplY	50S ribosomal subunit protein L25	NP	416690	285	FALSE	REP159 (repetitive extragenic palindromic) element; contains 1 REP sequences	E.coli.55989	gene	2613	E.coli.55989	gene	2613,O104.H4	gene	1703,O127.H6	gene	2493,O157.H7	gene	3450,O26.H11	gene	3389	unknown	50S ribosomal protein L25	WP	494183	285	FALSE	Derived by automated computational analysis using gene prediction method: Protein Homology.
12	2	3	0	0	2	0	unknown	unknown	unknow	unknown	unknown	unknown	E.coli.55989	gene	2362	E.coli.55989	gene	2362,O26.H11	gene	3129,O104.H4	gene	1936	unknown	non-ribosomal peptide synthetase	WP	1.2602e+07	6126	FALSE	Derived by automated computational analysis using gene prediction method: Protein Homology.
4648	3	6	155	2	0	0	yadS	UPF0126 family inner membrane protein	NP	414699	624	TRUE	None	E.coli.55989	gene	161	E.coli.55989	gene	161,O104.H4	gene	4165,O127.H6	gene	168,O157.H7	gene	169,O26.H11	gene	166	unknown	hypothetical protein	WP	964221	624	TRUE	Derived by automated computational analysis using gene prediction method: Protein Homology.
6970	2	3	0	0	2	0	unknown	unknown	unknow	unknown	unknown	unknown	E.coli	O26.H11	gene	3503	E.coli	O26.H11	gene	3503,O157.H7	gene	1392,O157.H7	gene	3358	unknown	host cell division inhibitory peptide Kil	WP	1.13091e+06	291	FALSE	Derived by automated computational analysis using gene prediction method: Protein Homology.
8194	2	2	0	0	2	0	unknown	unknown	unknow	unknown	unknown	unknown	E.coli.O157.H7	gene	3119	E.coli.O157.H7	gene	3119,O26.H11	gene	1617	unknown	hypothetical protein	WP	47754.1	189	TRUE	Derived by automated computational analysis using gene prediction method: Protein Homology.
7609	2	3	0	0	2	0	unknown	unknown	unknow	unknown	unknown	unknown	E.coli.55989	gene	243	E.coli.55989	gene	243,O104.H4	gene	4087,O157.H7	gene	250	unknown	hypothetical protein	WP	123970	225	TRUE	Derived by automated computational analysis using gene prediction method: Protein Homology.
5967	2	1	0	0	2	0	unknown	unknown	unknow	unknown	unknown	unknown	E.coli.O157.H7	gene	2380	E.coli.O157.H7	gene	2380	unknown	hypothetical protein	WP	1.14111e+06	423	TRUE	Derived by automated computational analysis using gene prediction method: Protein Homology.
2766	3	6	1321	2	0	0	sapB	antimicrobial peptide transport ABC transporter permease	NP	415809	966	TRUE	homolog of Salmonella peptide transport permease protein; membrane component of ABC superfamily	E.coli.55989	gene	1563	E.coli.55989	gene	1563,O104.H4	gene	2767,O127.H6	gene	1586,O157.H7	gene	2463,O26.H11	gene	2042	unknown	peptide ABC transporter permease	WP	583277	966	TRUE	Derived by automated computational analysis using gene prediction method: Protein Homology.
6550	2	1	0	0	2	0	unknown	unknown	unknow	unknown	unknown	unknown	E.coli.O127.H6	gene	858	E.coli.O127.H6	gene	858	unknown	hypothetical protein	WP	963473	342	FALSE	Derived by automated computational analysis using gene prediction method: Protein Homology.
1028	3	6	61	2	0	0	araA	L-arabinose isomerase	NP	414604	1503	TRUE	None	E.coli.55989	gene	60	E.coli.55989	gene	60,O104.H4	gene	4259,O127.H6	gene	65,O157.H7	gene	66,O26.H11	gene	63	unknown	L-arabinose isomerase	WP	151732	1503	TRUE	Derived by automated computational analysis using gene prediction method: Protein Homology.
6446	2	1	0	0	2	0	unknown	unknown	unknow	unknown	unknown	unknown	E.coli.O157.H7	gene	358	E.coli.O157.H7	gene	358	unknown	hypothetical protein	WP	1.03897e+06	357	TRUE	Derived by automated computational analysis using gene prediction method: Protein Homology.
3466	3	5	3985	2	1	0	rhaD	rhamnulose-1-phosphate aldolase	NP	418338	825	TRUE	rhamnulose-phosphate aldolase	E.coli.55989	gene	4643	E.coli.55989	gene	4643,O104.H4	gene	4883,O127.H6	gene	4509,O157.H7	gene	5381	unknown	rhamnulose-1-phosphate aldolase	WP	1.17976e+06	825	TRUE	Derived by automated computational analysis using gene prediction method: Protein Homology.
2103	3	6	1035	2	0	0	efeO	inactive ferrous ion transporter EfeUOB	NP	415537	1128	FALSE	None	E.coli.55989	gene	1218	E.coli.55989	gene	1218,O104.H4	gene	3169,O127.H6	gene	1130,O157.H7	gene	1481,O26.H11	gene	1373	unknown	iron ABC transporter substrate-binding protein	WP	154414	1128	FALSE	with EfeUB forms an iron transport system which is silent in E. coli K-12 due to a mutation in EfeU; Derived by automated computational analysis using gene prediction method: Protein Homology.
-261	1	1	3703	0	0	2	waaU	lipopolysaccharide core biosynthesis	NP	418080	1074	TRUE	probably hexose transferase; lipopolysaccharide core biosynthesis	unknown	unknown	unknown	unknown	unknown	unknown	unknown	unknown
1950	3	5	3803	2	0	0	yieL	putative xylanase	NP	418175	1170	TRUE	None	E.coli.55989	gene	4445	E.coli.55989	gene	4445,O104.H4	gene	5076,O127.H6	gene	4309,O26.H11	gene	5326	unknown	hypothetical protein	WP	1.29525e+06	1170	TRUE	Derived by automated computational analysis using gene prediction method: Protein Homology.
1583	2	1	0	0	2	0	unknown	unknown	unknow	unknown	unknown	unknown	E.coli.O127.H6	gene	595	E.coli.O127.H6	gene	595	unknown	hypothetical protein	WP	177663	1281	TRUE	Derived by automated computational analysis using gene prediction method: Protein Homology.
8427	3	6	3426	2	1	0	yhfG	putative antitoxin for Fic	NP	417821	168	TRUE	None	E.coli.55989	gene	4002	E.coli.55989	gene	4002,O104.H4	gene	447,O127.H6	gene	3869,O157.H7	gene	4698,O26.H11	gene	4861	unknown	antitoxin	WP	736862	168	TRUE	Derived by automated computational analysis using gene prediction method: Protein Homology.
7533	2	4	0	0	2	0	unknown	unknown	unknow	unknown	unknown	unknown	E.coli.O157.H7	gene	2876	E.coli.O157.H7	gene	287655989	gene	2139,O127.H6	gene	2082,O26.H11	gene	2837	unknown	hypothetical protein	unknown	232	FALSE	frameshifted; Derived by automated computational analysis using gene prediction method: Protein Homology.
1733	2	1	0	0	2	0	unknown	unknown	unknow	unknown	unknown	unknown	E.coli.O127.H6	gene	68	E.coli.O127.H6	gene	68	unknown	ribokinase	WP	285497	1233	FALSE	Derived by automated computational analysis using gene prediction method: Protein Homology.
2750	2	1	0	0	2	0	unknown	unknown	unknow	unknown	unknown	unknown	E.coli.O157.H7	gene	69	E.coli.O157.H7	gene	69	unknown	protein SopB	WP	817031	972	FALSE	SopB; Derived by automated computational analysis using gene prediction method: Protein Homology.
741	2	2	0	0	2	0	unknown	unknown	unknow	unknown	unknown	unknown	E.coli.O104.H4	gene	3205	E.coli.O104.H4	gene	3205,O157.H7	gene	1432	unknown	terminase large subunit	AFS75088.1	1707	TRUE	None
8913	3	12	681	2	0	0	glnW	tRNA-Gln	unknown	75	TRUE	anticodon: UUG	E.coli.55989	gene	707	E.coli.55989	gene	70755989	gene	708,O104.H4	gene	3659,O104.H4	gene	3660,O127.H6	gene	585,O127.H6	gene	586,O157.H7	gene	750,O157.H7	gene	751,O26.H11	gene	801,O26.H11	gene	802	unknown	tRNA-Gln	unknown	75	TRUE	None
-16	1	1	251	0	0	2	yafX	CP4-6 prophage; uncharacterized protein	NP	414782	459	TRUE	None	unknown	unknown	unknown	unknown	unknown	unknown	unknown	unknown
5495	2	1	0	0	2	0	unknown	unknown	unknow	unknown	unknown	unknown	E.coli.55989	gene	5189	E.coli.55989	gene	5189	unknown	hypothetical protein	WP	761685	489	FALSE	Derived by automated computational analysis using gene prediction method: Protein Homology.
6552	2	1	0	0	2	0	unknown	unknown	unknow	unknown	unknown	unknown	E.coli.O127.H6	gene	2667	E.coli.O127.H6	gene	2667	unknown	hypothetical protein	WP	1.2579e+07	342	TRUE	Derived by automated computational analysis using gene prediction method: Protein Homology.
2296	3	6	2075	2	0	0	hisB	histidinol-phosphatase and imidazoleglycerol-phosphate dehydratase	NP	416526	1068	FALSE	imidazoleglycerolphosphate dehydratase and histidinol-phosphate phosphatase	E.coli.55989	gene	2448	E.coli.55989	gene	2448,O104.H4	gene	1859,O127.H6	gene	2316,O157.H7	gene	3185,O26.H11	gene	3210	unknown	bifunctional imidazole glycerol-phosphate dehydratase/histidinol phosphatase	WP	80087.1	1068	FALSE	catalyzes the formation of 3-(imidazol-4-yl)-2-oxopropyl phosphate from D-ethythro-1-(imidazol-4-yl)glycerol 3-phosphate and histidinol from histidinol phosphate; Derived by automated computational analysis using gene prediction method: Protein Homology.
1224	3	7	3746	2	0	0	adeQ	adenine permease, high affinity; adenine:H+ symporter	NP	418120	1335	TRUE	None	E.coli.O127.H6	gene	4255	E.coli.O127.H6	gene	425555989	gene	4384,O104.H4	gene	41,O26.H11	gene	5387,O157.H7	gene	5116,O157.H7	gene	5115	unknown	NCS2 family permease	WP	584151	1413	TRUE	involved in the transport or adenine; Derived by automated computational analysis using gene prediction method: Protein Homology.
1668	2	2	0	0	3	0	unknown	unknown	unknow	unknown	unknown	unknown	E.coli.55989	gene	5215	E.coli.55989	gene	5215,O104.H4	gene	4441	unknown	PTS ascorbate transporter subunit IIC	WP	345347	1257	FALSE	Derived by automated computational analysis using gene prediction method: Protein Homology.
8757	2	1	0	0	2	0	unknown	unknown	unknow	unknown	unknown	unknown	E.coli.O104.H4	gene	2533	E.coli.O104.H4	gene	2533	unknown	dimethyl sulfoxide reductase subunit B	AFS74424.1	114	TRUE	COG0437 Fe-S-cluster-containing hydrogenase components 1
8515	2	5	0	0	2	0	unknown	unknown	unknow	unknown	unknown	unknown	E.coli.55989	gene	2980	E.coli.55989	gene	2980,O104.H4	gene	1375,O127.H6	gene	2920,O157.H7	gene	3762,O26.H11	gene	3868	unknown	hypothetical protein	WP	17552.1	153	TRUE	Derived by automated computational analysis using gene prediction method: Protein Homology.
2709	3	2	2080	1	1	1	wzzB	regulator of length of O-antigen component of lipopolysaccharide chains	NP	416531	981	TRUE	None	E.coli.O157.H7	gene	3191	E.coli.O157.H7	gene	3191	unknown	LPS O-antigen chain length determinant protein WzzB	WP	1.31028e+06	981	TRUE	Derived by automated computational analysis using gene prediction method: Protein Homology.
2417	3	5	1818	2	0	0	ydjJ	putative Zn-dependent NAD(P)-binding oxidoreductase	NP	416288	1044	TRUE	putative oxidoreductase	E.coli.O104.H4	gene	2219	E.coli.O104.H4	gene	2219,O127.H6	gene	2030,O157.H7	gene	282055989	gene	2081	unknown	putative iditol dehydrogenase	AFS74112.1	1044	FALSE	COG1063 Threonine dehydrogenase and related Zn-dependent dehydrogenases
1885	2	3	0	0	3	0	unknown	unknown	unknow	unknown	unknown	unknown	E.coli.O157.H7	gene	3499	E.coli.O157.H7	gene	349955989	gene	2662,O26.H11	gene	3528	unknown	MFS transporter	WP	660231	1191	TRUE	Derived by automated computational analysis using gene prediction method: Protein Homology.
8755	2	1	0	0	2	0	unknown	unknown	unknow	unknown	unknown	unknown	E.coli.O104.H4	gene	2324	E.coli.O104.H4	gene	2324	unknown	hypothetical protein	AFS74217.1	114	TRUE	None
7924	2	4	0	0	2	0	unknown	unknown	unknow	unknown	unknown	unknown	E.coli.55989	gene	3065	E.coli.55989	gene	3065,O157.H7	gene	3850,O26.H11	gene	3953,O127.H6	gene	3056	unknown	hypothetical protein	WP	1.32236e+06	204	TRUE	Derived by automated computational analysis using gene prediction method: Protein Homology.
3731	2	1	0	0	2	0	unknown	unknown	unknow	unknown	unknown	unknown	E.coli.O104.H4	gene	59	E.coli.O104.H4	gene	59	unknown	YchA	YP	6.78177e+06	777	FALSE	None
5795	2	3	0	0	2	0	unknown	unknown	unknow	unknown	unknown	unknown	E.coli.O157.H7	gene	1407	E.coli.O157.H7	gene	1407,O157.H7	gene	3344,O26.H11	gene	1746	unknown	recombination protein NinB	WP	814575	447	FALSE	Derived by automated computational analysis using gene prediction method: Protein Homology.
7080	2	1	0	0	2	0	unknown	unknown	unknow	unknown	unknown	unknown	E.coli	O26.H11	gene	280	E.coli	O26.H11	gene	280	unknown	flagellar biosynthesis anti-sigma factor FlgM	WP	705403	279	TRUE	Derived by automated computational analysis using gene prediction method: Protein Homology.
5233	2	1	0	0	2	0	unknown	unknown	unknow	unknown	unknown	unknown	E.coli.O104.H4	gene	2499	E.coli.O104.H4	gene	2499	unknown	endolysin	AFS74390.1	534	FALSE	COG3772 Phage-related lysozyme (muraminidase)
3652	2	3	0	0	2	0	unknown	unknown	unknow	unknown	unknown	unknown	E.coli.55989	gene	4779	E.coli.55989	gene	4779,O26.H11	gene	5641,O104.H4	gene	4752	unknown	nucleotidyltransferase domain-containing protein	WP	1.13054e+06	792	FALSE	Derived by automated computational analysis using gene prediction method: Protein Homology.
1807	3	5	1179	2	0	0	bluF	anti-repressor for YcgE, blue light-responsive; FAD-binding; inactive c-di-GMP phosphodiesterase-like EAL domain protein	NP	415681	1212	TRUE	None	E.coli.55989	gene	1347	E.coli.55989	gene	1347,O104.H4	gene	2965,O127.H6	gene	1362,O26.H11	gene	1833	unknown	diguanylate phosphodiesterase	WP	1.29768e+06	1212	TRUE	Derived by automated computational analysis using gene prediction method: Protein Homology.
7047	2	2	0	0	2	0	unknown	unknown	unknow	unknown	unknown	unknown	E.coli.55989	gene	2236	E.coli.55989	gene	2236,O157.H7	gene	2971	unknown	hypothetical protein	WP	159466	279	FALSE	Derived by automated computational analysis using gene prediction method: Protein Homology.
7509	2	1	0	0	2	0	unknown	unknown	unknow	unknown	unknown	unknown	E.coli.O127.H6	gene	864	E.coli.O127.H6	gene	864	unknown	DNA damage-inducible protein DinI	WP	1.21758e+06	234	FALSE	Derived by automated computational analysis using gene prediction method: Protein Homology.
4954	3	6	3477	2	0	0	nfuA	Fe/S biogenesis protein, putative scaffold/chaperone protein	NP	417873	576	FALSE	REP253 (repetitive extragenic palindromic) element; contains 1 REP sequences	E.coli.55989	gene	4060	E.coli.55989	gene	4060,O104.H4	gene	394,O127.H6	gene	3918,O157.H7	gene	4747,O26.H11	gene	4918	unknown	Fe-S biogenesis protein NfuA	WP	619389	576	FALSE	cytoplasmic protein that may be involved in the utilization of double-stranded DNA as a carbon source; Derived by automated computational analysis using gene prediction method: Protein Homology.
1406	2	1	0	0	2	0	unknown	unknown	unknow	unknown	unknown	unknown	E.coli.O157.H7	gene	1478	E.coli.O157.H7	gene	1478	unknown	hypothetical protein	WP	1.24749e+06	1344	TRUE	Derived by automated computational analysis using gene prediction method: Protein Homology.
2085	3	6	870	2	0	0	potG	putrescine ABC transporter ATPase	NP	415376	1134	FALSE	ATP-binding component of putrescine transport system	E.coli.55989	gene	973	E.coli.55989	gene	973,O104.H4	gene	3409,O127.H6	gene	905,O157.H7	gene	1016,O26.H11	gene	1083	potG	putrescine ABC transporter ATP-binding protein	WP	995994	1134	FALSE	part of the PotFGHI ATP-dependent putrescine transporter; Derived by automated computational analysis using gene prediction method: Protein Homology.
1612	2	2	0	0	2	0	unknown	unknown	unknow	unknown	unknown	unknown	E.coli.O104.H4	gene	52	E.coli.O104.H4	gene	52	umuC	DNA polymerase V subunit UmuC	YP	6.78176e+06	1272	TRUE	COG0389 Nucleotidyltransferase/DNA polymerase involved in DNA repair
3076	3	4	1419	2	0	0	feaR	transcriptional activator for tynA and feaB	NP	415902	906	TRUE	regulatory protein for 2-phenylethylamine catabolism	E.coli.55989	gene	1628	E.coli.55989	gene	1628,O104.H4	gene	2704,O26.H11	gene	2181	unknown	transcriptional regulator FeaR	WP	1.06752e+06	906	TRUE	Derived by automated computational analysis using gene prediction method: Protein Homology.
2352	3	5	3979	2	0	0	yiiG	DUF3829 family lipoprotein	NP	418332	1056	FALSE	REP298 (repetitive extragenic palindromic) element; contains 1 REP sequences	E.coli.O157.H7	gene	5374	E.coli.O157.H7	gene	537455989	gene	4637,O104.H4	gene	4889,O26.H11	gene	5129	unknown	hypothetical protein	WP	1.30162e+06	1056	FALSE	Derived by automated computational analysis using gene prediction method: Protein Homology.
5423	3	6	1879	2	0	0	msrC	free methionine-(R)-sulfoxide reductase	NP	416346	498	TRUE	None	E.coli.55989	gene	2149	E.coli.55989	gene	2149,O104.H4	gene	2158,O127.H6	gene	2091,O157.H7	gene	2885,O26.H11	gene	2846	unknown	hypothetical protein	WP	1.04388e+06	498	TRUE	Derived by automated computational analysis using gene prediction method: Protein Homology.
1712	3	6	2452	2	1	0	mntH	manganese/divalent cation transporter	NP	416893	1239	TRUE	None	E.coli.55989	gene	2868	E.coli.55989	gene	2868,O104.H4	gene	1484,O127.H6	gene	2765,O157.H7	gene	3656,O26.H11	gene	3757	unknown	divalent metal cation transporter	WP	186369	1239	TRUE	Derived by automated computational analysis using gene prediction method: Protein Homology.
7795	3	6	4018	1	3	1	rpmE	50S ribosomal subunit protein L31	NP	418371	213	FALSE	None	E.coli.55989	gene	4678	E.coli.55989	gene	4678,O104.H4	gene	4849,O127.H6	gene	4544,O157.H7	gene	5418,O26.H11	gene	5087	unknown	50S ribosomal protein L31	WP	710769	213	FALSE	Derived by automated computational analysis using gene prediction method: Protein Homology.
1304	3	5	1819	2	0	0	ydjK	putative MFS sugar transporter, membrane protein	NP	416289	1380	TRUE	putative transport protein	E.coli.55989	gene	2082	E.coli.55989	gene	2082,O104.H4	gene	2218,O127.H6	gene	2031,O157.H7	gene	2821	unknown	MFS transporter	WP	435295	1380	TRUE	Derived by automated computational analysis using gene prediction method: Protein Homology.
4341	2	1	0	0	2	0	unknown	unknown	unknow	unknown	unknown	unknown	E.coli.O104.H4	gene	45	E.coli.O104.H4	gene	45	unknown	putative IS protein	YP	2.41565e+06	678	TRUE	Evidence 3 : Function proposed based on presence of conserved amino acid motif, structural feature or limited homology; Product type pf : putative factor
5345	2	2	0	0	3	0	unknown	unknown	unknow	unknown	unknown	unknown	E.coli.55989	gene	2270	E.coli.55989	gene	2270,O104.H4	gene	2288	unknown	tail protein	WP	290462	513	TRUE	Derived by automated computational analysis using gene prediction method: Protein Homology.
106	2	1	0	0	2	0	unknown	unknown	unknow	unknown	unknown	unknown	E.coli.55989	gene	3542	E.coli.55989	gene	3542	unknown	type VI secretion protein VasK	WP	1.03709e+06	3390	TRUE	Derived by automated computational analysis using gene prediction method: Protein Homology.
6412	3	6	3787	2	0	0	rnpA	protein C5 component of RNase P	NP	418159	360	FALSE	RNase P is an essential enzyme responsible for the processing of the 5' ends of precursors to tRNA, 4.5S RNA, and other naturally occurring stable RNA molecules; RNase P also affects gene expression of polycistronic operon mRNAs	E.coli.55989	gene	4429	E.coli.55989	gene	4429,O104.H4	gene	5092,O127.H6	gene	4293,O157.H7	gene	5159,O26.H11	gene	5342	unknown	ribonuclease P protein component	WP	239730	360	FALSE	Derived by automated computational analysis using gene prediction method: Protein Homology.
3858	3	5	3201	2	0	0	agaI	galactosamine-6-phosphate isomerase	NP	417610	756	FALSE	putative galactosamine-6-phosphate isomerase	E.coli.55989	gene	3786	E.coli.55989	gene	3786,O104.H4	gene	651,O157.H7	gene	4479,O26.H11	gene	4633	unknown	galactosamine-6-phosphate isomerase	WP	1.30741e+06	756	FALSE	Derived by automated computational analysis using gene prediction method: Protein Homology.
4580	2	1	0	0	2	0	unknown	unknown	unknow	unknown	unknown	unknown	E.coli.O104.H4	gene	3105	E.coli.O104.H4	gene	3105	unknown	TerY1	AFS74989.1	639	FALSE	COG4245 Uncharacterized protein encoded in toxicity protection region of plasmid R478, contains von Willebrand factor (vWF) domain
7825	2	3	0	0	2	0	unknown	unknown	unknow	unknown	unknown	unknown	E.coli.55989	gene	807	E.coli.55989	gene	807,O157.H7	gene	858,O26.H11	gene	900	unknown	hypothetical protein	WP	1.30385e+06	210	FALSE	Derived by automated computational analysis using gene prediction method: Protein Homology.
4752	3	6	2811	2	1	0	cysC	adenosine 5'-phosphosulfate kinase	NP	417230	606	TRUE	None	E.coli.55989	gene	3224	E.coli.55989	gene	3224,O104.H4	gene	1147,O127.H6	gene	3230,O157.H7	gene	4027,O26.H11	gene	4168	unknown	adenylyl-sulfate kinase	WP	1.17367e+06	606	TRUE	Derived by automated computational analysis using gene prediction method: Protein Homology.
6678	2	1	0	0	2	0	unknown	unknown	unknow	unknown	unknown	unknown	E.coli.O157.H7	gene	2317	E.coli.O157.H7	gene	2317	unknown	hypothetical protein	WP	977981	327	TRUE	Derived by automated computational analysis using gene prediction method: Protein Homology.
5739	2	1	0	0	2	0	unknown	unknown	unknow	unknown	unknown	unknown	E.coli.O127.H6	gene	1206	E.coli.O127.H6	gene	1206	csgA	major curlin subunit	WP	771435	456	FALSE	the major structural subunit of curlin which assemble to form curli which can bind to fibronectin; Derived by automated computational analysis using gene prediction method: Protein Homology.
7734	2	1	0	0	2	0	unknown	unknown	unknow	unknown	unknown	unknown	E.coli	O26.H11	gene	4004	E.coli	O26.H11	gene	4004	unknown	hypothetical protein	WP	3.22029e+07	219	TRUE	Derived by automated computational analysis using gene prediction method: Protein Homology.
2076	3	5	3661	2	0	0	yiaV	signal-anchored membrane fusion protein (MFP) component of efflux pump	NP	418043	1137	TRUE	putative membrane protein	E.coli.55989	gene	4290	E.coli.55989	gene	4290,O104.H4	gene	185,O157.H7	gene	4972,O26.H11	gene	5497	unknown	membrane protein	WP	364874	1137	TRUE	Derived by automated computational analysis using gene prediction method: Protein Homology.
8679	2	1	0	0	2	0	unknown	unknown	unknow	unknown	unknown	unknown	E.coli.O104.H4	gene	3143	E.coli.O104.H4	gene	3143	unknown	hypothetical protein	AFS75026.1	129	FALSE	COG2801 Transposase and inactivated derivatives
535	2	1	0	0	2	0	unknown	unknown	unknow	unknown	unknown	unknown	E.coli.O157.H7	gene	4969	E.coli.O157.H7	gene	4969	unknown	hypothetical protein	WP	1.02688e+06	1971	FALSE	Derived by automated computational analysis using gene prediction method: Protein Homology.
224	3	6	1881	2	0	0	yebT	MCE domain protein	NP	416348	2634	FALSE	None	E.coli.55989	gene	2151	E.coli.55989	gene	2151,O104.H4	gene	2156,O127.H6	gene	2093,O157.H7	gene	2887,O26.H11	gene	2848	unknown	hypothetical protein	WP	1.29753e+06	2634	FALSE	Derived by automated computational analysis using gene prediction method: Protein Homology.
5262	2	1	0	0	2	0	unknown	unknown	unknow	unknown	unknown	unknown	E.coli.O127.H6	gene	4065	E.coli.O127.H6	gene	4065	unknown	hypothetical protein	WP	269271	531	TRUE	Derived by automated computational analysis using gene prediction method: Protein Homology.
2506	3	4	4451	2	0	0	lgoD	L-galactonate oxidoreductase; L-gulonate oxidoreductase	NP	418778	1023	FALSE	putative oxidoreductase	E.coli.55989	gene	5316	E.coli.55989	gene	5316,O104.H4	gene	4363,O157.H7	gene	5879	unknown	galactonate oxidoreductase	WP	106033	1023	FALSE	Derived by automated computational analysis using gene prediction method: Protein Homology.
7788	3	6	1007	2	2	0	cspG	cold shock protein homolog, cold-inducible	NP	415510	213	FALSE	homolog of Salmonella cold shock protein	E.coli.55989	gene	1184	E.coli.55989	gene	1184,O104.H4	gene	3273,O127.H6	gene	1034,O157.H7	gene	1357,O26.H11	gene	1696	unknown	cold-shock protein CspG	WP	66490.1	213	FALSE	Derived by automated computational analysis using gene prediction method: Protein Homology.
779	2	1	0	0	2	0	unknown	unknown	unknow	unknown	unknown	unknown	E.coli.O127.H6	gene	622	E.coli.O127.H6	gene	622	unknown	potassium-transporting ATPase A chain	WP	741161	1674	TRUE	catalyzes the hydrolysis of ATP coupled with the exchange of hydrogen and potassium ions; Derived by automated computational analysis using gene prediction method: Protein Homology.
5599	2	1	0	0	2	0	unknown	unknown	unknow	unknown	unknown	unknown	E.coli.O104.H4	gene	3235	E.coli.O104.H4	gene	3235	unknown	anti-termination protein	AFS75115.1	474	FALSE	None
5397	2	1	0	0	2	0	unknown	unknown	unknow	unknown	unknown	unknown	E.coli.O157.H7	gene	2238	E.coli.O157.H7	gene	2238	unknown	IpaH-like protein	WP	1.3035e+06	504	FALSE	Derived by automated computational analysis using gene prediction method: Protein Homology.
3478	3	2	3725	1	1	1	dinD	DNA damage-inducible protein	NP	418102	825	FALSE	None	E.coli.O127.H6	gene	4182	E.coli.O127.H6	gene	4182	unknown	DNA damage-inducible protein D	WP	1.3746e+06	825	FALSE	Derived by automated computational analysis using gene prediction method: Protein Homology.
1004	3	6	2370	2	0	0	purF	amidophosphoribosyltransferase	NP	416815	1518	TRUE	amidophosphoribosyltransferase = PRPP amidotransferase	E.coli.55989	gene	2734	E.coli.55989	gene	2734,O104.H4	gene	1588,O127.H6	gene	2623,O157.H7	gene	3573,O26.H11	gene	3599	unknown	amidophosphoribosyltransferase	WP	334218	1518	TRUE	Derived by automated computational analysis using gene prediction method: Protein Homology.
5292	2	1	0	0	2	0	unknown	unknown	unknow	unknown	unknown	unknown	E.coli.O157.H7	gene	2093	E.coli.O157.H7	gene	2093	unknown	LexA family transcriptional repressor	WP	1.45196e+06	525	TRUE	Derived by automated computational analysis using gene prediction method: Protein Homology.
5901	3	6	3294	2	0	0	rplM	50S ribosomal subunit protein L13	NP	417698	429	TRUE	None	E.coli.55989	gene	3877	E.coli.55989	gene	3877,O104.H4	gene	565,O127.H6	gene	3746,O157.H7	gene	4572,O26.H11	gene	4726	unknown	50S ribosomal protein L13	WP	847559	429	TRUE	Derived by automated computational analysis using gene prediction method: Protein Homology.
2601	3	6	2206	2	0	0	mglB	methyl-galactoside transporter subunit	NP	416655	999	TRUE	galactose-binding transport protein; receptor for galactose taxis; periplasmic-binding component of ABC superfamily	E.coli.55989	gene	2570	E.coli.55989	gene	2570,O104.H4	gene	1739,O127.H6	gene	2454,O157.H7	gene	3407,O26.H11	gene	3346	unknown	galactose ABC transporter substrate-binding protein	WP	1.03696e+06	999	TRUE	Derived by automated computational analysis using gene prediction method: Protein Homology.
169	2	2	0	0	2	0	unknown	unknown	unknow	unknown	unknown	unknown	E.coli.55989	gene	3481	E.coli.55989	gene	3481,O104.H4	gene	912	unknown	helicase SNF2	WP	286652	2850	FALSE	Derived by automated computational analysis using gene prediction method: Protein Homology.
6425	2	2	0	0	2	0	unknown	unknown	unknow	unknown	unknown	unknown	E.coli.O157.H7	gene	4376	E.coli.O157.H7	gene	4376,O127.H6	gene	3576	unknown	hypothetical protein	WP	222096	360	FALSE	Derived by automated computational analysis using gene prediction method: Protein Homology.
2979	2	3	0	0	3	0	unknown	unknown	unknow	unknown	unknown	unknown	E.coli.O157.H7	gene	2525	E.coli.O157.H7	gene	2525,O26.H11	gene	1987,O127.H6	gene	1533	unknown	integrase	unknown	927	FALSE	internal stop; Derived by automated computational analysis using gene prediction method: Protein Homology.
1447	3	6	1024	2	1	0	rutG	pyrimidine permease	NP	415526	1329	TRUE	putative transport protein	E.coli.55989	gene	1203	E.coli.55989	gene	1203,O104.H4	gene	3181,O127.H6	gene	1118,O157.H7	gene	1466,O26.H11	gene	1358	unknown	transporter	WP	1.32684e+06	1329	TRUE	Derived by automated computational analysis using gene prediction method: Protein Homology.
6888	3	6	1275	2	0	0	yciI	putative DGPF domain-containing enzyme	NP	415767	297	TRUE	None	E.coli.55989	gene	1450	E.coli.55989	gene	1450,O104.H4	gene	2875,O127.H6	gene	1465,O157.H7	gene	2009,O26.H11	gene	1938	unknown	hypothetical protein	WP	967595	297	TRUE	Derived by automated computational analysis using gene prediction method: Protein Homology.
53	3	2	905	2	0	0	ftsK	DNA translocase at septal ring sorting daughter chromsomes	NP	415410	3990	FALSE	cell division protein	E.coli.O157.H7	gene	1181	E.coli.O157.H7	gene	1181	unknown	DNA translocase FtsK	WP	76999.1	4029	FALSE	Derived by automated computational analysis using gene prediction method: Protein Homology.
881	2	1	0	0	2	0	unknown	unknown	unknow	unknown	unknown	unknown	E.coli	O26.H11	gene	4314	E.coli	O26.H11	gene	4314	unknown	integrase	WP	935135	1608	TRUE	Derived by automated computational analysis using gene prediction method: Protein Homology.
2841	2	1	0	0	2	0	unknown	unknown	unknow	unknown	unknown	unknown	E.coli.O104.H4	gene	3233	E.coli.O104.H4	gene	3233	unknown	type II site-specific deoxyribonuclease	AFS75113.1	954	FALSE	None
4734	2	1	0	0	2	0	unknown	unknown	unknow	unknown	unknown	unknown	E.coli.O157.H7	gene	5076	E.coli.O157.H7	gene	5076	unknown	hypothetical protein	WP	492638	612	TRUE	Derived by automated computational analysis using gene prediction method: Protein Homology.
7951	2	1	0	0	2	0	unknown	unknown	unknow	unknown	unknown	unknown	E.coli	O26.H11	gene	329	E.coli	O26.H11	gene	329	unknown	hypothetical protein	WP	452039	204	FALSE	Derived by automated computational analysis using gene prediction method: Protein Homology.
1577	3	6	2098	2	1	0	wcaK	colanic acid biosynthesis protein	NP	416549	1281	TRUE	putative galactokinase	E.coli.55989	gene	2469	E.coli.55989	gene	2469,O104.H4	gene	1838,O127.H6	gene	2339,O157.H7	gene	3212,O26.H11	gene	3235	unknown	colanic acid biosynthesis pyruvyl transferase WcaK	WP	770864	1281	TRUE	Derived by automated computational analysis using gene prediction method: Protein Homology.
4111	3	6	2620	2	0	0	yfhG	putative outer membrane protein modulating the QseEF response	NP	417050	714	TRUE	putative alpha helix protein	E.coli.55989	gene	3033	E.coli.55989	gene	3033,O104.H4	gene	1323,O127.H6	gene	3026,O157.H7	gene	3819,O26.H11	gene	3921	unknown	membrane protein	WP	1.21589e+06	714	TRUE	Derived by automated computational analysis using gene prediction method: Protein Homology.
5591	3	6	3646	2	1	0	ysaA	putative hydrogenase, 4Fe-4S ferredoxin-type component	NP	418030	474	TRUE	None	E.coli.55989	gene	4277	E.coli.55989	gene	4277,O104.H4	gene	198,O127.H6	gene	4097,O157.H7	gene	4965,O26.H11	gene	5510	unknown	electron transporter	WP	1.29679e+06	474	TRUE	Derived by automated computational analysis using gene prediction method: Protein Homology.
7572	3	6	2001	1	2	1	yodD	uncharacterized protein	NP	416463	228	FALSE	None	E.coli.55989	gene	2325	E.coli.55989	gene	2325,O104.H4	gene	1969,O127.H6	gene	2211,O157.H7	gene	3044,O26.H11	gene	3101	unknown	hypothetical protein	WP	844800	228	FALSE	Derived by automated computational analysis using gene prediction method: Protein Homology.
3839	2	3	0	0	2	0	unknown	unknown	unknow	unknown	unknown	unknown	E.coli.55989	gene	4859	E.coli.55989	gene	4859,O104.H4	gene	4683,O26.H11	gene	5721	unknown	phosphonate metabolism protein PhnP	WP	59926.1	759	TRUE	Derived by automated computational analysis using gene prediction method: Protein Homology.
3928	2	1	0	0	2	0	unknown	unknown	unknow	unknown	unknown	unknown	E.coli	O26.H11	gene	83	E.coli	O26.H11	gene	83	unknown	conjugal transfer pilus acetylase TraX	WP	205735	747	FALSE	Derived by automated computational analysis using gene prediction method: Protein Homology.
654	2	3	0	0	2	0	unknown	unknown	unknow	unknown	unknown	unknown	E.coli.O157.H7	gene	1053	E.coli.O157.H7	gene	1053,O157.H7	gene	1518,O26.H11	gene	1381	unknown	hypothetical protein	WP	282209	1818	TRUE	Derived by automated computational analysis using gene prediction method: Protein Homology.
7562	2	1	0	0	2	0	unknown	unknown	unknow	unknown	unknown	unknown	E.coli.O157.H7	gene	4312	E.coli.O157.H7	gene	4312	unknown	transposase	unknown	230	FALSE	frameshifted; Derived by automated computational analysis using gene prediction method: Protein Homology.
-256	1	1	3630	0	0	2	sokA	unknown	unknown	30	FALSE	pseudogene, sRNA antisense regulator blocking mokA/hokA translation	unknown	unknown	unknown	unknown	unknown	unknown	unknown	unknown
6954	2	2	0	0	2	0	unknown	unknown	unknow	unknown	unknown	unknown	E.coli.55989	gene	2829	E.coli.55989	gene	2829,O104.H4	gene	1520	unknown	hypothetical protein	WP	855556	291	FALSE	Derived by automated computational analysis using gene prediction method: Protein Homology.
4051	3	6	1646	2	0	0	folM	dihydromonapterin reductase, NADPH-dependent; dihydrofolate reductase isozyme	NP	416123	723	FALSE	putative oxidoreductase	E.coli.55989	gene	1899	E.coli.55989	gene	1899,O104.H4	gene	2440,O127.H6	gene	1808,O157.H7	gene	2639,O26.H11	gene	2557	unknown	dihydromonapterin reductase	WP	513673	723	FALSE	Derived by automated computational analysis using gene prediction method: Protein Homology.
353	3	6	2582	2	1	0	pbpC	penicillin-insensitive murein repair transglycosylase; inactive transpeptidase domain protein	NP	417014	2313	TRUE	penicillin binding protein 1C (PBP 1C)	E.coli.55989	gene	2997	E.coli.55989	gene	2997,O104.H4	gene	1359,O127.H6	gene	2996,O157.H7	gene	3783,O26.H11	gene	3885	unknown	penicillin-binding protein 1C	WP	1.13771e+06	2313	TRUE	Derived by automated computational analysis using gene prediction method: Protein Homology.
7106	2	1	0	0	2	0	unknown	unknown	unknow	unknown	unknown	unknown	E.coli.O104.H4	gene	98	E.coli.O104.H4	gene	98	unknown	hypothetical protein	YP	2.4157e+06	276	FALSE	Evidence 4 : Homologs of previously reported genes of unknown function
2989	3	6	3764	2	2	0	yidL	AraC family putative transcriptional regulator	NP	418136	894	FALSE	putative ARAC-type regulatory protein	E.coli.O104.H4	gene	24	E.coli.O104.H4	gene	2455989	gene	4405,O157.H7	gene	5140,O26.H11	gene	5366,O127.H6	gene	4270	unknown	putative DNA-binding transcriptional regulator	AFS71959.1	924	TRUE	COG2207 AraC-type DNA-binding domain-containing proteins
8413	2	1	0	0	2	0	unknown	unknown	unknow	unknown	unknown	unknown	E.coli.O104.H4	gene	2806	E.coli.O104.H4	gene	2806	unknown	tail component	AFS74697.1	171	TRUE	None
6105	3	6	3463	2	0	0	hslR	ribosome-associated heat shock protein Hsp15	NP	417859	402	FALSE	None	E.coli.55989	gene	4040	E.coli.55989	gene	4040,O104.H4	gene	410,O127.H6	gene	3901,O157.H7	gene	4729,O26.H11	gene	4900	unknown	heat-shock protein 15	WP	660483	402	FALSE	Derived by automated computational analysis using gene prediction method: Protein Homology.
413	3	5	3039	2	1	0	glcB	malate synthase G	NP	417450	2172	TRUE	None	E.coli.55989	gene	3604	E.coli.55989	gene	3604,O104.H4	gene	822,O127.H6	gene	3485,O26.H11	gene	4452	unknown	malate synthase G	WP	84080.1	2172	TRUE	Derived by automated computational analysis using gene prediction method: Protein Homology.
5745	2	1	0	0	2	0	unknown	unknown	unknow	unknown	unknown	unknown	E.coli	O26.H11	gene	5404	E.coli	O26.H11	gene	5404	unknown	hypothetical protein	WP	459320	456	TRUE	Derived by automated computational analysis using gene prediction method: Protein Homology.
6523	3	5	1188	2	1	0	ymgG	UPF0757 family protein	NP	415690	345	TRUE	None	E.coli.55989	gene	1359	E.coli.55989	gene	1359,O127.H6	gene	1374,O26.H11	gene	1844,O104.H4	gene	2955	unknown	glycine zipper family protein	WP	726974	345	TRUE	Derived by automated computational analysis using gene prediction method: Protein Homology.
1323	2	30	0	0	53	0	unknown	unknown	unknow	unknown	unknown	unknown	E.coli.O127.H6	gene	648	E.coli.O127.H6	gene	648,O127.H6	gene	1113,O127.H6	gene	1327,O127.H6	gene	1497,O127.H6	gene	1540,O127.H6	gene	1582,O127.H6	gene	1604,O127.H6	gene	1651,O127.H6	gene	2157,O127.H6	gene	2362,O127.H6	gene	2369,O127.H6	gene	2409,O127.H6	gene	2800,O127.H6	gene	2873,O127.H6	gene	3154,O127.H6	gene	3186,O127.H6	gene
5705	2	3	0	0	4	0	unknown	unknown	unknow	unknown	unknown	unknown	E.coli	O26.H11	gene	1296	E.coli	O26.H11	gene	1296,O26.H11	gene	2119,O157.H7	gene	1757	unknown	hypothetical protein	WP	1.20948e+06	462	FALSE	Derived by automated computational analysis using gene prediction method: Protein Homology.
6457	3	6	2793	2	3	0	ygbA	uncharacterized protein	NP	417212	354	TRUE	None	E.coli.55989	gene	3201	E.coli.55989	gene	3201,O104.H4	gene	1170,O157.H7	gene	4011,O26.H11	gene	4146,O127.H6	gene	3208	unknown	nitrous oxide-stimulated promoter family protein	WP	15498.1	354	TRUE	Derived by automated computational analysis using gene prediction method: Protein Homology.
4107	3	5	801	2	1	0	ybhM	BAX Inhibitor-1 family inner membrane protein	NP	415308	714	FALSE	None	E.coli.55989	gene	899	E.coli.55989	gene	899,O104.H4	gene	3478,O157.H7	gene	940,O26.H11	gene	1006	unknown	hypothetical protein	WP	1.08865e+06	714	FALSE	Derived by automated computational analysis using gene prediction method: Protein Homology.
4780	2	1	0	0	2	0	unknown	unknown	unknow	unknown	unknown	unknown	E.coli.O127.H6	gene	3868	E.coli.O127.H6	gene	3868	unknown	cell filamentation protein Fic	WP	1.28062e+06	603	TRUE	Derived by automated computational analysis using gene prediction method: Protein Homology.
6374	2	2	0	0	3	0	unknown	unknown	unknow	unknown	unknown	unknown	E.coli	O26.H11	gene	1769	E.coli	O26.H11	gene	1769,O26.H11	gene	4022	unknown	HNH endonuclease	WP	1.30305e+06	366	FALSE	Derived by automated computational analysis using gene prediction method: Protein Homology.
378	3	6	1776	2	3	0	katE	catalase HPII, heme d-containing	YP	25308.1	2262	FALSE	catalase; hydroperoxidase HPII(III)	E.coli.55989	gene	2035	E.coli.55989	gene	2035,O104.H4	gene	2262,O127.H6	gene	1986,O157.H7	gene	2772,O26.H11	gene	2739	unknown	catalase HPII	WP	77825.1	2262	FALSE	Derived by automated computational analysis using gene prediction method: Protein Homology.
778	2	3	0	0	2	0	unknown	unknown	unknow	unknown	unknown	unknown	E.coli.55989	gene	1788	E.coli.55989	gene	1788,O104.H4	gene	2559,O26.H11	gene	2343	unknown	carbohydrate porin	WP	1.02279e+06	1674	TRUE	Derived by automated computational analysis using gene prediction method: Protein Homology.
6397	2	2	0	0	4	0	unknown	unknown	unknow	unknown	unknown	unknown	E.coli	O26.H11	gene	1717	E.coli	O26.H11	gene	1717,O104.H4	gene	3254	unknown	hypothetical protein	WP	994787	363	TRUE	Derived by automated computational analysis using gene prediction method: Protein Homology.
6354	2	1	0	0	2	0	unknown	unknown	unknow	unknown	unknown	unknown	E.coli	O26.H11	gene	3189	E.coli	O26.H11	gene	3189	unknown	antitoxin	WP	1.29572e+06	369	FALSE	Derived by automated computational analysis using gene prediction method: Protein Homology.
8048	2	1	0	0	2	0	unknown	unknown	unknow	unknown	unknown	unknown	E.coli	O26.H11	gene	48	E.coli	O26.H11	gene	48	unknown	hypothetical protein	WP	7.39762e+07	198	TRUE	Derived by automated computational analysis using gene prediction method: Protein Homology.
2031	2	4	0	0	2	0	unknown	unknown	unknow	unknown	unknown	unknown	E.coli.55989	gene	4313	E.coli.55989	gene	4313,O104.H4	gene	169,O157.H7	gene	4989,O26.H11	gene	5478	unknown	mannitol-1-phosphate 5-dehydrogenase	WP	645424	1149	FALSE	Derived by automated computational analysis using gene prediction method: Protein Homology.
3391	3	6	2861	2	0	0	ygdG	Ssb-binding protein, misidentified as ExoIX	NP	417278	756	FALSE	5'-3' exonuclease	E.coli.O104.H4	gene	1096	E.coli.O104.H4	gene	109655989	gene	3277,O127.H6	gene	3278,O157.H7	gene	4081,O26.H11	gene	4219	unknown	flap endonuclease-like protein	AFS73016.1	846	TRUE	COG0258 5'-3' exonuclease (including N-terminal domain of PolI)
8312	2	3	0	0	4	0	unknown	unknown	unknow	unknown	unknown	unknown	E.coli.55989	gene	883	E.coli.55989	gene	883,O157.H7	gene	925,O26.H11	gene	991	unknown	hypothetical protein	WP	7.15246e+07	180	TRUE	Derived by automated computational analysis using gene prediction method: Protein Homology.
2175	3	6	3865	1	1	1	wecA	UDP-GlcNAc:undecaprenylphosphate GlcNAc-1-phosphate transferase	NP	418231	1104	FALSE	None	E.coli.55989	gene	4514	E.coli.55989	gene	4514,O104.H4	gene	5010,O127.H6	gene	4371,O26.H11	gene	5257,O157.H7	gene	5246	unknown	undecaprenyl-phosphate alpha-N-acetylglucosaminyl 1-phosphate transferase	WP	1.05096e+06	1104	FALSE	Derived by automated computational analysis using gene prediction method: Protein Homology.
7494	2	3	0	0	2	0	unknown	unknown	unknow	unknown	unknown	unknown	E.coli.55989	gene	344	E.coli.55989	gene	344,O157.H7	gene	388,O26.H11	gene	376	unknown	hypothetical protein	WP	1.30692e+06	234	FALSE	Derived by automated computational analysis using gene prediction method: Protein Homology.
1496	3	5	1368	2	0	0	abgA	p-aminobenzoyl-glutamate hydrolase, A subunit	NP	415854	1311	TRUE	None	E.coli.55989	gene	1610	E.coli.55989	gene	1610,O104.H4	gene	2721,O157.H7	gene	2409,O26.H11	gene	2091	unknown	peptidase M20	WP	444949	1311	TRUE	Derived by automated computational analysis using gene prediction method: Protein Homology.
7674	2	1	0	0	2	0	unknown	unknown	unknow	unknown	unknown	unknown	E.coli	O26.H11	gene	56	E.coli	O26.H11	gene	56	unknown	protein TraR	WP	1.2787e+06	222	FALSE	Derived by automated computational analysis using gene prediction method: Protein Homology.
4831	3	6	4340	2	0	0	bdcR	transcriptional repressor for divergent bdcA	NP	418672	594	FALSE	None	E.coli.55989	gene	5104	E.coli.55989	gene	5104,O104.H4	gene	4484,O127.H6	gene	4915,O157.H7	gene	5779,O26.H11	gene	5959	unknown	TetR family transcriptional regulator	WP	256656	594	FALSE	Derived by automated computational analysis using gene prediction method: Protein Homology.
1960	3	6	1798	2	0	0	ynjB	putative ABC transporter periplasmic binding protein	NP	416268	1167	FALSE	None	E.coli.55989	gene	2059	E.coli.55989	gene	2059,O104.H4	gene	2239,O127.H6	gene	2009,O157.H7	gene	2795,O26.H11	gene	2765	unknown	ABC transporter substrate-binding protein	WP	1.2153e+06	1167	FALSE	Derived by automated computational analysis using gene prediction method: Protein Homology.
2930	3	6	2190	2	0	0	pbpG	D-alanyl-D-alanine endopeptidase	NP	416638	933	TRUE	penicillin-binding protein 7	E.coli.55989	gene	2552	E.coli.55989	gene	2552,O104.H4	gene	1755,O127.H6	gene	2438,O157.H7	gene	3383,O26.H11	gene	3328	unknown	D-alanyl-D-alanine endopeptidase	WP	1.29543e+06	933	TRUE	Derived by automated computational analysis using gene prediction method: Protein Homology.
8203	2	1	0	0	2	0	unknown	unknown	unknow	unknown	unknown	unknown	E.coli.O157.H7	gene	2024	E.coli.O157.H7	gene	2024	unknown	hypothetical protein	unknown	188	TRUE	frameshifted; Derived by automated computational analysis using gene prediction method: Protein Homology.
1136	2	1	0	0	2	0	unknown	unknown	unknow	unknown	unknown	unknown	E.coli.O157.H7	gene	3198	E.coli.O157.H7	gene	3198	unknown	Mannose-1-phosphate guanylyltransferase 2	WP	1.27824e+06	1449	TRUE	Derived by automated computational analysis using gene prediction method: Protein Homology.
8305	2	3	0	0	3	0	unknown	unknown	unknow	unknown	unknown	unknown	E.coli.O157.H7	gene	1059	E.coli.O157.H7	gene	1059,O157.H7	gene	1524,O26.H11	gene	1387	unknown	hypothetical protein	unknown	181	TRUE	frameshifted; Derived by automated computational analysis using gene prediction method: Protein Homology.
3904	3	6	1001	2	0	0	gfcC	putative O-antigen capsule production periplasmic protein	NP	415505	747	TRUE	None	E.coli.55989	gene	1178	E.coli.55989	gene	1178,O104.H4	gene	3276,O127.H6	gene	1030,O157.H7	gene	1353,O26.H11	gene	1692	unknown	hypothetical protein	WP	1.03806e+06	747	TRUE	Derived by automated computational analysis using gene prediction method: Protein Homology.
1545	2	1	0	0	2	0	unknown	unknown	unknow	unknown	unknown	unknown	E.coli.O127.H6	gene	4917	E.coli.O127.H6	gene	4917	unknown	hypothetical protein	unknown	1293	FALSE	frameshifted; Derived by automated computational analysis using gene prediction method: Protein Homology.
2831	2	1	0	0	2	0	unknown	unknown	unknow	unknown	unknown	unknown	E.coli.O157.H7	gene	323	E.coli.O157.H7	gene	323	unknown	hypothetical protein	WP	205213	957	TRUE	Derived by automated computational analysis using gene prediction method: Protein Homology.
1213	3	6	2460	2	2	0	gltX	glutamyl-tRNA synthetase	NP	416899	1416	TRUE	glutamate tRNA synthetase, catalytic subunit	E.coli.55989	gene	2875	E.coli.55989	gene	2875,O104.H4	gene	1477,O127.H6	gene	2772,O157.H7	gene	3664,O26.H11	gene	3764	unknown	glutamate--tRNA ligase	WP	695655	1416	TRUE	Derived by automated computational analysis using gene prediction method: Protein Homology.
5837	2	1	0	0	2	0	unknown	unknown	unknow	unknown	unknown	unknown	E.coli.O104.H4	gene	24	E.coli.O104.H4	gene	24	unknown	Protein Agg3B, putative invasin	YP	6.79257e+06	438	TRUE	None
3788	2	1	0	0	2	0	unknown	unknown	unknow	unknown	unknown	unknown	E.coli.O127.H6	gene	4988	E.coli.O127.H6	gene	4988	unknown	hypothetical protein	WP	1.29764e+06	768	TRUE	Derived by automated computational analysis using gene prediction method: Protein Homology.
1068	2	2	0	0	3	0	unknown	unknown	unknow	unknown	unknown	unknown	E.coli.O157.H7	gene	1908	E.coli.O157.H7	gene	1908,O26.H11	gene	676	unknown	hydrolase	WP	1.22637e+06	1485	TRUE	Derived by automated computational analysis using gene prediction method: Protein Homology.
1701	3	6	1020	1	3	1	agp	glucose-1-phosphatase/inositol phosphatase	NP	415522	1242	FALSE	periplasmic glucose-1-phosphatase	E.coli.55989	gene	1198	E.coli.55989	gene	1198,O104.H4	gene	3260,O127.H6	gene	1112,O157.H7	gene	1371,O26.H11	gene	1710	unknown	bifunctional glucose-1-phosphatase/inositol phosphatase	WP	1.04427e+06	1242	FALSE	Derived by automated computational analysis using gene prediction method: Protein Homology.
6251	2	1	0	0	2	0	unknown	unknown	unknow	unknown	unknown	unknown	E.coli.O127.H6	gene	2858	E.coli.O127.H6	gene	2858	unknown	hypothetical protein	WP	152396	384	FALSE	Derived by automated computational analysis using gene prediction method: Protein Homology.
3343	3	6	1825	2	0	0	yeaE	aldo-keto reductase, methylglyoxal to acetol, NADPH-dependent	NP	416295	855	TRUE	putative an aldehyde reductase	E.coli.55989	gene	2088	E.coli.55989	gene	2088,O104.H4	gene	2212,O127.H6	gene	2037,O157.H7	gene	2827,O26.H11	gene	2786	unknown	oxidoreductase	WP	1.18634e+06	855	TRUE	Derived by automated computational analysis using gene prediction method: Protein Homology.
8365	2	4	0	0	2	0	unknown	unknown	unknow	unknown	unknown	unknown	E.coli.55989	gene	3916	E.coli.55989	gene	3916,O127.H6	gene	3786,O157.H7	gene	4612,O26.H11	gene	4773	unknown	hypothetical protein	WP	1.38711e+06	177	FALSE	Derived by automated computational analysis using gene prediction method: Protein Homology.
4796	2	2	0	0	4	0	unknown	unknown	unknow	unknown	unknown	unknown	E.coli.O104.H4	gene	31	E.coli.O104.H4	gene	31	unknown	lytic transglycosylase	YP	2.41564e+06	600	FALSE	Evidence 4 : Homologs of previously reported genes of unknown function
8552	3	3	1381	1	1	1	ralR	Rac prophage; restriction alleviation protein	NP	415864	195	TRUE	restriction alleviation and modification enhancement	E.coli.O157.H7	gene	2397	E.coli.O157.H7	gene	2397,O26.H11	gene	2102	unknown	restriction endonuclease	WP	1.44385e+06	150	FALSE	Derived by automated computational analysis using gene prediction method: Protein Homology.
500	3	6	3144	2	0	0	fadH	2,4-dienoyl-CoA reductase, NADH and FMN-linked	NP	417552	2019	FALSE	REP232 (repetitive extragenic palindromic) element; contains 1 REP sequences	E.coli.55989	gene	3717	E.coli.55989	gene	3717,O104.H4	gene	715,O127.H6	gene	3612,O157.H7	gene	4417,O26.H11	gene	4568	unknown	NADPH-dependent 2,4-dienoyl-CoA reductase	WP	121472	2019	FALSE	Derived by automated computational analysis using gene prediction method: Protein Homology.
6993	3	2	1602	1	1	1	relE	Qin prophage; toxin of the RelE-RelB toxin-antitoxin system	NP	416081	288	TRUE	None	E.coli	O26.H11	gene	2406	E.coli	O26.H11	gene	2406	unknown	mRNA interferase RelE	WP	323025	288	TRUE	Derived by automated computational analysis using gene prediction method: Protein Homology.
-298	1	1	4392	0	0	2	ryjB	novel sRNA, function unknown	unknown	90	FALSE	None	unknown	unknown	unknown	unknown	unknown	unknown	unknown	unknown
6671	3	6	3487	2	0	0	glpE	thiosulfate:cyanide sulfurtransferase (rhodanese)	NP	417883	327	TRUE	rhodanese (thiosulfate:cyanide sulfertransferase)	E.coli.55989	gene	4070	E.coli.55989	gene	4070,O104.H4	gene	384,O127.H6	gene	3928,O157.H7	gene	4759,O26.H11	gene	4928	unknown	thiosulfate sulfurtransferase	WP	371928	327	TRUE	Derived by automated computational analysis using gene prediction method: Protein Homology.
4766	2	1	0	0	2	0	unknown	unknown	unknow	unknown	unknown	unknown	E.coli.O127.H6	gene	144	E.coli.O127.H6	gene	144	unknown	fimbrial protein StaE	unknown	605	TRUE	frameshifted; Derived by automated computational analysis using gene prediction method: Protein Homology.
5606	2	4	0	0	6	0	unknown	unknown	unknow	unknown	unknown	unknown	E.coli.55989	gene	3487	E.coli.55989	gene	3487,O104.H4	gene	906,O127.H6	gene	1178,O26.H11	gene	5993	unknown	transposase	unknown	472	FALSE	frameshifted; Derived by automated computational analysis using gene prediction method: Protein Homology.
1046	3	6	3594	2	1	0	yhjJ	putative periplasmic M16 family chaperone	NP	417984	1497	TRUE	None	E.coli.55989	gene	4213	E.coli.55989	gene	4213,O104.H4	gene	250,O127.H6	gene	4036,O157.H7	gene	4906,O26.H11	gene	5042	unknown	peptidase M16	WP	1.16314e+06	1497	TRUE	Derived by automated computational analysis using gene prediction method: Protein Homology.
7826	2	5	0	0	3	0	unknown	unknown	unknow	unknown	unknown	unknown	E.coli.55989	gene	1212	E.coli.55989	gene	1212,O104.H4	gene	3172,O127.H6	gene	1127,O157.H7	gene	1475,O26.H11	gene	1367	unknown	hypothetical protein	WP	979516	210	FALSE	Derived by automated computational analysis using gene prediction method: Protein Homology.
3531	3	6	604	2	0	0	fepC	ferrienterobactin ABC transporter ATPase	NP	415120	816	TRUE	ATP-binding component of ferric enterobactin transport	E.coli.55989	gene	621	E.coli.55989	gene	621,O104.H4	gene	3737,O127.H6	gene	515,O157.H7	gene	667,O26.H11	gene	717	unknown	ferric enterobactin transport ATP-binding protein FepC	WP	140647	816	TRUE	with FepBDE is involved in the transport of ferric enterobactin; Derived by automated computational analysis using gene prediction method: Protein Homology.
2512	2	4	0	0	3	0	unknown	unknown	unknow	unknown	unknown	unknown	E.coli	O26.H11	gene	1277	E.coli	O26.H11	gene	127755989	gene	1096,O157.H7	gene	1264,O26.H11	gene	1206	unknown	integrase	unknown	1021	TRUE	frameshifted; Derived by automated computational analysis using gene prediction method: Protein Homology.
6656	2	1	0	0	2	0	unknown	unknown	unknow	unknown	unknown	unknown	E.coli.O157.H7	gene	5608	E.coli.O157.H7	gene	5608	unknown	hypothetical protein	WP	820639	330	FALSE	Derived by automated computational analysis using gene prediction method: Protein Homology.
4137	3	5	3955	2	0	0	yihL	putative DNA-binding transcriptional regulator	NP	418308	711	FALSE	putative transcriptional regulator	E.coli.55989	gene	4609	E.coli.55989	gene	4609,O104.H4	gene	4916,O157.H7	gene	5343,O26.H11	gene	5161	unknown	transcriptional regulator	WP	829798	711	FALSE	Derived by automated computational analysis using gene prediction method: Protein Homology.
-33	1	1	275	0	0	2	yagE	2-keto-3-deoxy gluconate (KDG) aldolase; CP4-6 prophage	NP	414802	909	FALSE	putative lyase/synthase	unknown	unknown	unknown	unknown	unknown	unknown	unknown	unknown
7111	2	1	0	0	2	0	unknown	unknown	unknow	unknown	unknown	unknown	E.coli.O127.H6	gene	1171	E.coli.O127.H6	gene	1171	unknown	hypothetical protein	WP	762451	276	FALSE	Derived by automated computational analysis using gene prediction method: Protein Homology.
-245	1	1	3398	0	0	2	gspO	bifunctional prepilin leader peptidase/ methylase	NP	417794	678	FALSE	None	unknown	unknown	unknown	unknown	unknown	unknown	unknown	unknown
1862	3	6	4346	2	1	0	yjgN	DUF898 family inner membrane protein	YP	26288.1	1197	FALSE	REP341 (repetitive extragenic palindromic) element; contains 1 REP sequences	E.coli.55989	gene	5110	E.coli.55989	gene	5110,O104.H4	gene	4478,O157.H7	gene	5785,O26.H11	gene	5966,O26.H11	gene	5965	unknown	hypothetical protein	WP	79641.1	1197	FALSE	Derived by automated computational analysis using gene prediction method: Protein Homology.
3662	3	6	1342	2	0	0	ycjR	putative TIM alpha/beta barrel enzyme	NP	415830	789	FALSE	None	E.coli.55989	gene	1586	E.coli.55989	gene	1586,O104.H4	gene	2746,O127.H6	gene	1601,O157.H7	gene	2440,O26.H11	gene	2065	unknown	hypothetical protein	WP	690238	789	FALSE	Derived by automated computational analysis using gene prediction method: Protein Homology.
6835	2	1	0	0	2	0	unknown	unknown	unknow	unknown	unknown	unknown	E.coli	O26.H11	gene	3498	E.coli	O26.H11	gene	3498	unknown	hypothetical protein	WP	256573	306	FALSE	Derived by automated computational analysis using gene prediction method: Protein Homology.
2959	3	6	125	2	0	0	yadG	putative ABC transporter ATPase	NP	414669	927	FALSE	putative ATP-binding component of a transport system	E.coli.55989	gene	129	E.coli.55989	gene	129,O104.H4	gene	4196,O127.H6	gene	134,O157.H7	gene	135,O26.H11	gene	134	unknown	ABC transporter ATPase	WP	150637	927	FALSE	Derived by automated computational analysis using gene prediction method: Protein Homology.
8652	3	5	69	2	0	0	sgrS	sRNA antisense regulator destabilzes ptsG mRNA, Hfq-dependent; regulated by sgrR	unknown	227	FALSE	None	E.coli.55989	gene	69	E.coli.55989	gene	69,O104.H4	gene	4251,O26.H11	gene	72	unknown	glucose uptake inhibitor SgrT	WP	1.24877e+06	132	FALSE	Derived by automated computational analysis using gene prediction method: Protein Homology.
6584	3	6	1647	2	0	0	ydgC	GlpM family inner membrane protein	NP	416124	336	TRUE	None	E.coli.55989	gene	1900	E.coli.55989	gene	1900,O104.H4	gene	2439,O127.H6	gene	1809,O157.H7	gene	2640,O26.H11	gene	2558	unknown	hypothetical protein	WP	524868	336	TRUE	Derived by automated computational analysis using gene prediction method: Protein Homology.
3584	2	1	0	0	2	0	unknown	unknown	unknow	unknown	unknown	unknown	E.coli.55989	gene	5134	E.coli.55989	gene	5134	unknown	hypothetical protein	WP	7.15338e+07	807	FALSE	Derived by automated computational analysis using gene prediction method: Protein Homology.
8721	2	1	0	0	2	0	unknown	unknown	unknow	unknown	unknown	unknown	E.coli.O104.H4	gene	45	E.coli.O104.H4	gene	45	unknown	hypothetical protein	AFS71980.1	120	TRUE	None
8523	2	1	0	0	2	0	unknown	unknown	unknow	unknown	unknown	unknown	E.coli.O104.H4	gene	11	E.coli.O104.H4	gene	11	unknown	hypothetical protein	YP	6.79255e+06	153	FALSE	None
3607	3	6	1027	2	0	0	rutD	putative reactive intermediate detoxifying aminoacrylate hydrolase	NP	415529	801	TRUE	None	E.coli.55989	gene	1206	E.coli.55989	gene	1206,O104.H4	gene	3178,O127.H6	gene	1121,O157.H7	gene	1469,O26.H11	gene	1361	unknown	aminoacrylate hydrolase	WP	1.3071e+06	801	TRUE	Derived by automated computational analysis using gene prediction method: Protein Homology.
5064	3	5	1327	2	1	0	puuR	repressor for the divergent puu operons, putrescine inducible	NP	415815	558	FALSE	None	E.coli.55989	gene	1570	E.coli.55989	gene	1570,O104.H4	gene	2761,O157.H7	gene	2456,O26.H11	gene	2049	unknown	transcriptional regulator	WP	1.27873e+06	558	FALSE	regulates genes involved in putrescine degradation; Derived by automated computational analysis using gene prediction method: Protein Homology.
8017	2	2	0	0	2	0	unknown	unknown	unknow	unknown	unknown	unknown	E.coli.55989	gene	4150	E.coli.55989	gene	4150,O104.H4	gene	308	unknown	hypothetical protein	WP	843494	198	TRUE	Derived by automated computational analysis using gene prediction method: Protein Homology.
-4	1	1	134	0	0	2	yadK	putative fimbrial-like adhesin protein	NP	414678	597	TRUE	putative fimbrial protein	unknown	unknown	unknown	unknown	unknown	unknown	unknown	unknown
1164	3	6	3491	2	0	0	glgA	glycogen synthase	NP	417887	1434	TRUE	None	E.coli.55989	gene	4077	E.coli.55989	gene	4077,O104.H4	gene	377,O127.H6	gene	3934,O157.H7	gene	4765,O26.H11	gene	4935	unknown	glycogen synthase	WP	1.19765e+06	1434	TRUE	Derived by automated computational analysis using gene prediction method: Protein Homology.
3686	3	6	3437	2	0	0	frlD	fructoselysine 6-kinase	NP	417833	786	FALSE	putative kinase	E.coli.55989	gene	4014	E.coli.55989	gene	4014,O104.H4	gene	436,O26.H11	gene	4873,O157.H7	gene	4711,O157.H7	gene	4710	unknown	fructoselysine 6-kinase	WP	853351	786	FALSE	Derived by automated computational analysis using gene prediction method: Protein Homology.
8551	2	1	0	0	2	0	unknown	unknown	unknow	unknown	unknown	unknown	E.coli.O127.H6	gene	2378	E.coli.O127.H6	gene	2378	unknown	hypothetical protein	WP	3.21609e+07	150	TRUE	Derived by automated computational analysis using gene prediction method: Protein Homology.
3481	2	1	0	0	2	0	unknown	unknown	unknow	unknown	unknown	unknown	E.coli	O26.H11	gene	5122	E.coli	O26.H11	gene	5122	unknown	rhamnulose-1-phosphate aldolase	WP	1.17975e+06	825	FALSE	Derived by automated computational analysis using gene prediction method: Protein Homology.
8353	2	1	0	0	2	0	unknown	unknown	unknow	unknown	unknown	unknown	E.coli.O157.H7	gene	5642	E.coli.O157.H7	gene	5642	unknown	hypothetical protein	unknown	180	FALSE	internal stop; Derived by automated computational analysis using gene prediction method: Protein Homology.
6053	2	3	0	0	4	0	unknown	unknown	unknow	unknown	unknown	unknown	E.coli.55989	gene	1105	E.coli.55989	gene	1105,O157.H7	gene	2025,O26.H11	gene	1955	unknown	transcriptional regulator	WP	787428	408	TRUE	The transcriptional repressor of DicA (divison cell) has a hypothetical DNA binding domain. It represses the transcription of dicB and dicC, but its specific role in cellular replication and mode of action are still unknown; Derived by automated computational analysis using gene prediction method: Protein Homology.
1441	3	6	3172	2	0	0	yhaO	putative transporter	YP	26203.3	1332	TRUE	putative transport system permease protein	E.coli.55989	gene	3750	E.coli.55989	gene	3750,O104.H4	gene	682,O127.H6	gene	3641,O157.H7	gene	4447,O26.H11	gene	4601	unknown	transporter	WP	401598	1332	TRUE	Derived by automated computational analysis using gene prediction method: Protein Homology.
2058	3	6	747	2	0	0	cydB	cytochrome d terminal oxidase, subunit II	NP	415262	1140	FALSE	cytochrome d terminal oxidase polypeptide subunit II	E.coli.55989	gene	775	E.coli.55989	gene	775,O104.H4	gene	3596,O127.H6	gene	654,O157.H7	gene	828,O26.H11	gene	868	unknown	cytochrome bd-I ubiquinol oxidase subunit 2	WP	568275	1140	FALSE	Derived by automated computational analysis using gene prediction method: Protein Homology.
206	3	6	1264	2	2	0	adhE	fused acetaldehyde-CoA dehydrogenase/iron-dependent alcohol dehydrogenase/pyruvate-formate lyase deactivase	NP	415757	2676	TRUE	CoA-linked acetaldehyde dehydrogenase and iron-dependent alcohol dehydrogenase; pyruvate-formate-lyase deactivase	E.coli.55989	gene	1439	E.coli.55989	gene	1439,O104.H4	gene	2885,O127.H6	gene	1454,O157.H7	gene	1998,O26.H11	gene	1926	unknown	bifunctional acetaldehyde-CoA/alcohol dehydrogenase	WP	301651	2676	TRUE	Derived by automated computational analysis using gene prediction method: Protein Homology.
8694	2	1	0	0	2	0	unknown	unknown	unknow	unknown	unknown	unknown	E.coli.55989	gene	5146	E.coli.55989	gene	5146	unknown	LysR family transcriptional regulator	WP	1.303e+06	126	TRUE	Derived by automated computational analysis using gene prediction method: Protein Homology.
1548	3	6	2560	2	0	0	uraA	uracil permease	NP	416992	1290	TRUE	uracil transport	E.coli.55989	gene	2972	E.coli.55989	gene	2972,O104.H4	gene	1382,O127.H6	gene	2913,O157.H7	gene	3754,O26.H11	gene	3860	unknown	uracil/xanthine transporter	WP	198328	1290	TRUE	Derived by automated computational analysis using gene prediction method: Protein Homology.
4644	2	1	0	0	2	0	unknown	unknown	unknow	unknown	unknown	unknown	E.coli.O104.H4	gene	3252	E.coli.O104.H4	gene	3252	unknown	adenine methylase	AFS75132.1	627	FALSE	COG4725 Transcriptional activator, adenine-specific DNA methyltransferase
1039	3	5	3043	2	0	0	glcD	glycolate oxidase subunit, FAD-linked	NP	417453	1500	TRUE	glycolate oxidase subunit D	E.coli.55989	gene	3608	E.coli.55989	gene	3608,O104.H4	gene	818,O127.H6	gene	3489,O26.H11	gene	4456	unknown	glycolate oxidase	WP	26117.1	1500	TRUE	Derived by automated computational analysis using gene prediction method: Protein Homology.
-293	1	1	4387	0	0	2	yjhH	putative lyase/synthase	NP	418718	906	TRUE	None	unknown	unknown	unknown	unknown	unknown	unknown	unknown	unknown
2475	2	1	0	0	2	0	unknown	unknown	unknow	unknown	unknown	unknown	E.coli.O104.H4	gene	10	E.coli.O104.H4	gene	10	unknown	putative replication initiation protein (Replication-associated protein)	YP	2.41562e+06	1029	TRUE	Evidence 3 : Function proposed based on presence of conserved amino acid motif, structural feature or limited homology; Product type pf : putative factor
6325	2	1	0	0	2	0	unknown	unknown	unknow	unknown	unknown	unknown	E.coli.O127.H6	gene	3118	E.coli.O127.H6	gene	3118	unknown	hypothetical protein	WP	1.33943e+06	372	FALSE	Derived by automated computational analysis using gene prediction method: Protein Homology.
5659	2	1	0	0	2	0	unknown	unknown	unknow	unknown	unknown	unknown	E.coli.O157.H7	gene	4668	E.coli.O157.H7	gene	4668	unknown	prepilin peptidase	WP	381746	468	FALSE	Derived by automated computational analysis using gene prediction method: Protein Homology.
479	3	6	977	2	0	0	helD	DNA helicase IV	NP	415482	2055	FALSE	None	E.coli.55989	gene	1087	E.coli.55989	gene	1087,O104.H4	gene	3300,O127.H6	gene	1005,O157.H7	gene	1255,O26.H11	gene	1197	helD	DNA helicase IV	WP	420536	2055	FALSE	catalyzes the ATP-dependent unwinding of duplex DNA in the 3' to 5' direction with respect to the bound single strand; Derived by automated computational analysis using gene prediction method: Protein Homology.
3396	3	6	1779	2	0	0	chbR	repressor of chb operon for N,N'-diacetylchitobiose utilization	NP	416249	843	TRUE	negative transcriptional regulator of cel operon	E.coli.55989	gene	2038	E.coli.55989	gene	2038,O104.H4	gene	2259,O157.H7	gene	2775,O26.H11	gene	2744,O127.H6	gene	1989	unknown	AraC family transcriptional regulator	WP	983653	843	TRUE	Derived by automated computational analysis using gene prediction method: Protein Homology.
1209	2	1	0	0	2	0	unknown	unknown	unknow	unknown	unknown	unknown	E.coli	O26.H11	gene	3649	E.coli	O26.H11	gene	3649	unknown	Packaged DNA stabilization protein gp10	WP	1.12237e+06	1419	TRUE	Derived by automated computational analysis using gene prediction method: Protein Homology.
622	3	2	3854	1	1	1	ilvD	dihydroxyacid dehydratase	YP	26248.1	1851	FALSE	None	E.coli.O127.H6	gene	4359	E.coli.O127.H6	gene	4359	unknown	dihydroxy-acid dehydratase	WP	1.12737e+06	1851	FALSE	Derived by automated computational analysis using gene prediction method: Protein Homology.
6235	2	2	0	0	3	0	unknown	unknown	unknow	unknown	unknown	unknown	E.coli.55989	gene	2409	E.coli.55989	gene	2409,O104.H4	gene	1894	unknown	transposase	WP	1.20174e+06	384	TRUE	Derived by automated computational analysis using gene prediction method: Protein Homology.
2504	3	5	3435	2	1	0	frlB	fructoselysine-6-P-deglycase	NP	417830	1023	FALSE	putative transport protein	E.coli.55989	gene	4011	E.coli.55989	gene	4011,O104.H4	gene	438,O157.H7	gene	4707,O26.H11	gene	4870	frlB	fructoselysine 6-phosphate deglycase	WP	1.29516e+06	1023	FALSE	catalyzes the conversion of fructoselysine 6-phosphate to glucose 6-phosphate and lysine; Derived by automated computational analysis using gene prediction method: Protein Homology.
8222	2	3	0	0	2	0	unknown	unknown	unknow	unknown	unknown	unknown	E.coli.55989	gene	4840	E.coli.55989	gene	4840,O157.H7	gene	5582,O26.H11	gene	5702	unknown	hypothetical protein	WP	1.30471e+06	186	FALSE	Derived by automated computational analysis using gene prediction method: Protein Homology.
4701	2	2	0	0	2	0	unknown	unknown	unknow	unknown	unknown	unknown	E.coli.O104.H4	gene	3192	E.coli.O104.H4	gene	3192,O157.H7	gene	1446	unknown	hypothetical protein	AFS75075.1	618	TRUE	None
3992	2	4	0	0	2	0	unknown	unknown	unknow	unknown	unknown	unknown	E.coli.55989	gene	3341	E.coli.55989	gene	3341,O104.H4	gene	1037,O157.H7	gene	4147,O26.H11	gene	4289	unknown	EscJ/YscJ/HrcJ family type III secretion inner membrane ring protein	WP	875234	735	TRUE	Derived by automated computational analysis using gene prediction method: Protein Homology.
3749	2	3	0	0	3	0	unknown	unknown	unknow	unknown	unknown	unknown	E.coli.O157.H7	gene	1286	E.coli.O157.H7	gene	1286,O26.H11	gene	1227,O26.H11	gene	1225	unknown	hypothetical protein	WP	160654	774	TRUE	Derived by automated computational analysis using gene prediction method: Protein Homology.
3048	2	12	0	0	14	0	unknown	unknown	unknow	unknown	unknown	unknown	E.coli.55989	gene	3574	E.coli.55989	gene	3574,O157.H7	gene	1152,O157.H7	gene	1621,O26.H11	gene	1485,O26.H11	gene	3174,O26.H11	gene	3719,O26.H11	gene	603455989	gene	2415,O104.H4	gene	63,O104.H4	gene	851,O104.H4	gene	3088,O127.H6	gene	1179	unknown	hypothetical protein	WP	1.26021e+07	912	FALSE	Derived by automated computational analysis using gene prediction method: Protein Homology.
5954	3	4	1431	2	0	0	paaI	hydroxyphenylacetyl-CoA thioesterase	NP	415914	423	FALSE	None	E.coli.55989	gene	1640	E.coli.55989	gene	1640,O104.H4	gene	2692,O26.H11	gene	2193	unknown	acyl-CoA thioesterase	WP	18413.1	423	FALSE	Derived by automated computational analysis using gene prediction method: Protein Homology.
2761	2	1	0	0	2	0	unknown	unknown	unknow	unknown	unknown	unknown	E.coli	O26.H11	gene	3160	E.coli	O26.H11	gene	3160	unknown	IS110 family transposase	WP	81848.1	969	FALSE	Derived by automated computational analysis using gene prediction method: Protein Homology.
7748	2	1	0	0	2	0	unknown	unknown	unknow	unknown	unknown	unknown	E.coli.55989	gene	1839	E.coli.55989	gene	1839	unknown	lysis protein S	WP	839561	216	TRUE	Derived by automated computational analysis using gene prediction method: Protein Homology.
5576	3	6	4229	2	0	0	fxsA	suppressor of F exclusion of phage T7	NP	418564	477	FALSE	None	E.coli.55989	gene	4985	E.coli.55989	gene	4985,O104.H4	gene	4595,O127.H6	gene	4798,O157.H7	gene	5664,O26.H11	gene	5836	unknown	suppressor of F exclusion of phage T7	WP	1.26745e+06	477	FALSE	Derived by automated computational analysis using gene prediction method: Protein Homology.
-121	1	1	2047	0	0	2	yeeP	unknown	unknown	552	FALSE	pseudogene, CP4-44 prophage; 50S ribosome-binding GTPase family;Phage or Prophage Related; putative histone	unknown	unknown	unknown	unknown	unknown	unknown	unknown	unknown
3504	2	1	0	0	2	0	unknown	unknown	unknow	unknown	unknown	unknown	E.coli	O26.H11	gene	3677	E.coli	O26.H11	gene	3677	unknown	hypothetical protein	WP	539347	822	TRUE	Derived by automated computational analysis using gene prediction method: Protein Homology.
7701	3	6	3411	2	0	0	slyX	phi X174 lysis protein	NP	417807	219	FALSE	host factor for lysis of phiX174 infection	E.coli.55989	gene	3985	E.coli.55989	gene	3985,O104.H4	gene	462,O127.H6	gene	3853,O157.H7	gene	4681,O26.H11	gene	4844	unknown	protein SlyX	WP	1.15362e+06	219	FALSE	required for phi X174 lysis; Derived by automated computational analysis using gene prediction method: Protein Homology.
2523	3	2	3707	1	1	1	waaO	UDP-D-galactose:(glucosyl)lipopolysaccharide- alpha-1,3-D-galactosyltransferase	NP	418084	1020	TRUE	UDP-D-galactose:(glucosyl)lipopolysaccharide- alpha-1,3-D-galactosyltransferase	E.coli.O127.H6	gene	4147	E.coli.O127.H6	gene	4147	unknown	LPS 1,3-galactosyltransferase	WP	1.18803e+06	1020	TRUE	Derived by automated computational analysis using gene prediction method: Protein Homology.
6975	3	4	1424	2	0	0	paaB	putative ring 1,2-phenylacetyl-CoA epoxidase subunit	NP	415907	288	FALSE	None	E.coli.55989	gene	1633	E.coli.55989	gene	1633,O104.H4	gene	2699,O26.H11	gene	2186	unknown	1,2-phenylacetyl-CoA epoxidase subunit B	WP	73393.1	288	FALSE	Derived by automated computational analysis using gene prediction method: Protein Homology.
3612	3	6	1970	2	0	0	fliY	cystine transporter subunit	NP	416430	801	TRUE	putative periplasmic binding transport protein; periplasmic-binding component of ABC superfamily	E.coli.55989	gene	2288	E.coli.55989	gene	2288,O104.H4	gene	2001,O127.H6	gene	2181,O157.H7	gene	3007,O26.H11	gene	3070	unknown	cystine ABC transporter substrate-binding protein	WP	1.3179e+06	801	TRUE	Derived by automated computational analysis using gene prediction method: Protein Homology.
2155	3	6	366	2	0	0	frmA	alcohol dehydrogenase class III; glutathione-dependent formaldehyde dehydrogenase	NP	414890	1110	TRUE	alcohol dehydrogenase class III; formaldehyde dehydrogenase, glutathione-dependent	E.coli.55989	gene	392	E.coli.55989	gene	392,O104.H4	gene	3944,O127.H6	gene	317,O157.H7	gene	434,O26.H11	gene	418	unknown	S-(hydroxymethyl)glutathione dehydrogenase	WP	842102	1110	TRUE	Derived by automated computational analysis using gene prediction method: Protein Homology.
821	3	6	4151	2	1	0	yjcE	putative cation/proton antiporter	NP	418489	1650	FALSE	None	E.coli.55989	gene	4835	E.coli.55989	gene	4835,O104.H4	gene	4706,O127.H6	gene	4714,O157.H7	gene	5577,O26.H11	gene	5696	unknown	sodium:proton antiporter	WP	402207	1650	FALSE	Derived by automated computational analysis using gene prediction method: Protein Homology.
6574	2	1	0	0	2	0	unknown	unknown	unknow	unknown	unknown	unknown	E.coli.O157.H7	gene	2305	E.coli.O157.H7	gene	2305	unknown	hypothetical protein	WP	799861	339	TRUE	Derived by automated computational analysis using gene prediction method: Protein Homology.
7818	2	3	0	0	2	0	unknown	unknown	unknow	unknown	unknown	unknown	E.coli	O26.H11	gene	1156	E.coli	O26.H11	gene	115655989	gene	1046,O157.H7	gene	1215	unknown	hypothetical protein	unknown	212	TRUE	frameshifted; internal stop; Derived by automated computational analysis using gene prediction method: Protein Homology.
5693	3	5	3671	2	1	0	yibG	TPR-like repeat protein	NP	418053	462	FALSE	None	E.coli.55989	gene	4305	E.coli.55989	gene	4305,O104.H4	gene	173,O157.H7	gene	4981,O26.H11	gene	5486	unknown	sel1 repeat family protein	WP	642490	462	FALSE	Derived by automated computational analysis using gene prediction method: Protein Homology.
6323	2	1	0	0	2	0	unknown	unknown	unknow	unknown	unknown	unknown	E.coli.O104.H4	gene	2460	E.coli.O104.H4	gene	2460	unknown	Excisionase	AFS74351.1	372	TRUE	COG2452 Predicted site-specific integrase-resolvase
3266	2	2	0	0	4	0	unknown	unknown	unknow	unknown	unknown	unknown	E.coli.O127.H6	gene	4955	E.coli.O127.H6	gene	4955,O157.H7	gene	5807	unknown	HNH endonuclease	WP	168585	873	TRUE	Derived by automated computational analysis using gene prediction method: Protein Homology.
7698	3	5	2920	2	1	0	ygeI	uncharacterized protein	NP	417330	219	FALSE	None	E.coli.55989	gene	3334	E.coli.55989	gene	3334,O104.H4	gene	1043,O157.H7	gene	4141,O26.H11	gene	4282	unknown	hypothetical protein	WP	184091	219	FALSE	Derived by automated computational analysis using gene prediction method: Protein Homology.
1422	3	6	4202	2	1	0	adiC	arginine:agmatine antiporter	NP	418539	1338	TRUE	putative amino acid/amine transport protein, cryptic	E.coli.55989	gene	4883	E.coli.55989	gene	4883,O104.H4	gene	4661,O127.H6	gene	4770,O157.H7	gene	5633,O26.H11	gene	5745	unknown	arginine:agmatine antiporter	WP	93154.1	1338	TRUE	Derived by automated computational analysis using gene prediction method: Protein Homology.
6298	3	6	467	2	0	0	tomB	Hha toxicity attenuator; conjugation-related protein	NP	414994	375	TRUE	None	E.coli.55989	gene	501	E.coli.55989	gene	501,O104.H4	gene	3845,O127.H6	gene	414,O157.H7	gene	544,O26.H11	gene	527	unknown	Hha toxicity modulator TomB	WP	344800	375	TRUE	Derived by automated computational analysis using gene prediction method: Protein Homology.
626	3	6	940	2	1	0	ldtD	murein L,D-transpeptidase	NP	415445	1848	FALSE	putative amidase	E.coli.55989	gene	1045	E.coli.55989	gene	1045,O104.H4	gene	3339,O127.H6	gene	973,O157.H7	gene	1214,O26.H11	gene	1155	unknown	L,D-transpeptidase	WP	925997	1848	FALSE	Derived by automated computational analysis using gene prediction method: Protein Homology.
5788	3	6	998	2	0	0	etp	O-antigen capsule forming protein-tyrosine-phosphatase; Etk-P dephosphorylase	NP	415502	447	TRUE	putative phosphatase	E.coli.55989	gene	1175	E.coli.55989	gene	1175,O104.H4	gene	3279,O127.H6	gene	1027,O157.H7	gene	1350,O26.H11	gene	1689	unknown	protein-tyrosine-phosphatase	WP	57871.1	447	TRUE	Wzb shows phosphatase activity towards the autophosphorylated Wzc protein, which induces colanic acid biosynthesis; catalyzes the phosphorylation of UDP-glucose dehydrogenase, an enzyme involved in colanic acid biosynthesis; Derived by automated computational analysis using gene prediction method: Protein Homology.
2082	2	1	0	0	2	0	unknown	unknown	unknow	unknown	unknown	unknown	E.coli.O157.H7	gene	3615	E.coli.O157.H7	gene	3615	unknown	acyltransferase	WP	257010	1137	TRUE	Derived by automated computational analysis using gene prediction method: Protein Homology.
5765	2	2	0	0	2	0	unknown	unknown	unknow	unknown	unknown	unknown	E.coli.55989	gene	1704	E.coli.55989	gene	1704,O104.H4	gene	2636	unknown	hypothetical protein	WP	978828	450	FALSE	Derived by automated computational analysis using gene prediction method: Protein Homology.
1745	3	6	2513	2	1	0	eutH	ethanolamine transporter	NP	416947	1227	TRUE	ethanolamine utilization; homolog of Salmonella putative transport protein	E.coli.55989	gene	2920	E.coli.55989	gene	2920,O104.H4	gene	1433,O127.H6	gene	2875,O157.H7	gene	3704,O26.H11	gene	3809	unknown	ethanolamine utilization protein EutH	WP	512372	1227	TRUE	may be involved in the transport of ethanolamine; Derived by automated computational analysis using gene prediction method: Protein Homology.
2621	3	6	3218	2	0	0	yhbU	U32 peptidase family protein	NP	417627	996	FALSE	putative collagenase	E.coli.55989	gene	3803	E.coli.55989	gene	3803,O104.H4	gene	634,O127.H6	gene	3680,O157.H7	gene	4498,O26.H11	gene	4650	unknown	collagenase	WP	421305	996	FALSE	Derived by automated computational analysis using gene prediction method: Protein Homology.
4606	3	6	1217	2	0	0	dhaL	dihydroxyacetone kinase, C-terminal domain	NP	415717	633	TRUE	None	E.coli.55989	gene	1393	E.coli.55989	gene	1393,O104.H4	gene	2928,O127.H6	gene	1407,O157.H7	gene	1952,O26.H11	gene	1878	unknown	dihydroxyacetone kinase subunit DhaL	WP	59412.1	633	TRUE	Derived by automated computational analysis using gene prediction method: Protein Homology.
3674	2	1	0	0	2	0	unknown	unknown	unknow	unknown	unknown	unknown	E.coli.O157.H7	gene	2383	E.coli.O157.H7	gene	2383	unknown	hypothetical protein	WP	1.30417e+06	789	TRUE	Derived by automated computational analysis using gene prediction method: Protein Homology.
391	3	6	3076	2	1	0	ygiQ	Radical SAM superfamily protein	YP	26196.1	2220	TRUE	None	E.coli.55989	gene	3649	E.coli.55989	gene	3649,O104.H4	gene	776,O127.H6	gene	3536,O157.H7	gene	4346,O26.H11	gene	4499	unknown	YgiQ family radical SAM protein	WP	95187.1	2220	TRUE	Derived by automated computational analysis using gene prediction method: Protein Homology.
6932	3	6	3242	2	0	0	yhbY	RNA binding protein associated with pre-50S ribosomal subunits	NP	417647	294	FALSE	None	E.coli.55989	gene	3826	E.coli.55989	gene	3826,O104.H4	gene	611,O127.H6	gene	3703,O157.H7	gene	4522,O26.H11	gene	4676	unknown	RNA-binding protein	WP	1.05442e+06	294	FALSE	RNA binding protein found associated to pre-50S subunit of the ribosome; putative role in ribosome assembly; necessary for optimal growth but not cell viability; Derived by automated computational analysis using gene prediction method: Protein Homology.
8629	2	1	0	0	2	0	unknown	unknown	unknow	unknown	unknown	unknown	E.coli.O127.H6	gene	256	E.coli.O127.H6	gene	256	unknown	hypothetical protein	WP	146238	138	FALSE	Derived by automated computational analysis using gene prediction method: Protein Homology.
1981	3	6	617	2	1	0	ybdL	methionine aminotransferase, PLP-dependent	NP	415133	1161	FALSE	PLP-dependent methionine aminotransferase	E.coli.55989	gene	635	E.coli.55989	gene	635,O104.H4	gene	3724,O127.H6	gene	528,O157.H7	gene	680,O26.H11	gene	731	unknown	methionine aminotransferase	WP	183939	1161	FALSE	catalyzes the transfer of an amino moiety; preference for methionine followed by histidine and phenylalanine; Derived by automated computational analysis using gene prediction method: Protein Homology.
-146	1	1	2332	0	0	2	yfbO	uncharacterized protein	NP	416777	423	FALSE	None	unknown	unknown	unknown	unknown	unknown	unknown	unknown	unknown
-3	1	1	133	0	0	2	yadC	putative fimbrial-like adhesin protein	NP	414677	1239	TRUE	putative fimbrial-like protein	unknown	unknown	unknown	unknown	unknown	unknown	unknown	unknown
7135	3	6	4083	2	0	0	hupA	HU, DNA-binding transcriptional regulator, alpha subunit	NP	418428	273	FALSE	DNA-binding protein HU-alpha (HU-2)	E.coli.55989	gene	4753	E.coli.55989	gene	4753,O104.H4	gene	4777,O127.H6	gene	4622,O157.H7	gene	5492,O26.H11	gene	5607	unknown	DNA-binding protein HU-alpha	WP	1.04451e+06	273	FALSE	Derived by automated computational analysis using gene prediction method: Protein Homology.
7894	2	1	0	0	2	0	unknown	unknown	unknow	unknown	unknown	unknown	E.coli	O26.H11	gene	157	E.coli	O26.H11	gene	157	unknown	hypothetical protein	WP	3.20835e+07	207	FALSE	Derived by automated computational analysis using gene prediction method: Protein Homology.
1162	3	6	3244	2	0	0	dacB	D-alanyl-D-alanine carboxypeptidase	NP	417649	1434	FALSE	D-alanyl-D-alanine carboxypeptidase, fraction B; penicillin-binding protein 4	E.coli.55989	gene	3828	E.coli.55989	gene	3828,O104.H4	gene	609,O127.H6	gene	3705,O157.H7	gene	4524,O26.H11	gene	4678	unknown	D-alanyl-D-alanine carboxypeptidase	WP	1.21266e+06	1434	FALSE	penicillin binding protein 4; penicillin sensitive; catalyzes the formation of D-alanine from D-alanyl-D-alanine; one of four, DD-carboxypeptidase low-molecular weight penicillin-binding proteins that remove terminal D-alanine from pentapeptide side chains; Derived by automated computational analysis using gene prediction method: Protein Homology.
7045	2	3	0	0	3	0	unknown	unknown	unknow	unknown	unknown	unknown	E.coli.55989	gene	1121	E.coli.55989	gene	112155989	gene	147655989	gene	1849	unknown	hypothetical protein	WP	1.40566e+06	279	FALSE	Derived by automated computational analysis using gene prediction method: Protein Homology.
3815	3	6	3913	2	1	0	udp	uridine phosphorylase	NP	418275	762	FALSE	None	E.coli.55989	gene	4567	E.coli.55989	gene	4567,O104.H4	gene	4957,O127.H6	gene	4438,O157.H7	gene	5300,O26.H11	gene	5205	unknown	uridine phosphorylase	WP	45177.1	762	FALSE	Derived by automated computational analysis using gene prediction method: Protein Homology.
457	3	6	3422	2	0	0	yhfK	putative transporter, FUSC superfamily inner membrane protein	NP	417817	2103	FALSE	REP247 (repetitive extragenic palindromic) element; contains 2 REP sequences	E.coli.55989	gene	3998	E.coli.55989	gene	3998,O157.H7	gene	4694,O26.H11	gene	4857,O104.H4	gene	451,O127.H6	gene	3865	unknown	transporter FUSC superfamily inner membrane protein	WP	484349	2103	FALSE	Derived by automated computational analysis using gene prediction method: Protein Homology.
2434	3	5	1487	2	1	0	curA	curcumin/dihydrocurcumin reductase, NADPH-dependent	NP	415967	1038	FALSE	putative oxidoreductase	E.coli.55989	gene	1693	E.coli.55989	gene	1693,O104.H4	gene	2645,O157.H7	gene	2264,O26.H11	gene	2246	unknown	NADP-dependent oxidoreductase	WP	531452	1038	FALSE	Derived by automated computational analysis using gene prediction method: Protein Homology.
7820	2	1	0	0	2	0	unknown	unknown	unknow	unknown	unknown	unknown	E.coli.55989	gene	3763	E.coli.55989	gene	3763	unknown	hypothetical protein	unknown	211	TRUE	frameshifted; Derived by automated computational analysis using gene prediction method: Protein Homology.
6324	2	1	0	0	2	0	unknown	unknown	unknow	unknown	unknown	unknown	E.coli.O127.H6	gene	2711	E.coli.O127.H6	gene	2711	unknown	hypothetical protein	WP	50903.1	372	FALSE	Derived by automated computational analysis using gene prediction method: Protein Homology.
7682	2	3	0	0	2	0	unknown	unknown	unknow	unknown	unknown	unknown	E.coli.55989	gene	516	E.coli.55989	gene	516,O157.H7	gene	559,O26.H11	gene	544	unknown	hypothetical protein	unknown	219	TRUE	internal stop; Derived by automated computational analysis using gene prediction method: Protein Homology.
6939	2	2	0	0	3	0	unknown	unknown	unknow	unknown	unknown	unknown	E.coli.O104.H4	gene	6	E.coli.O104.H4	gene	6	unknown	hypothetical protein	YP	2.41561e+06	294	TRUE	Evidence 4 : Homologs of previously reported genes of unknown function
8225	2	1	0	0	2	0	unknown	unknown	unknow	unknown	unknown	unknown	E.coli.O104.H4	gene	47	E.coli.O104.H4	gene	47	unknown	hypothetical protein	YP	2.41565e+06	186	TRUE	Evidence 5 : No homology to any previously reported sequences
4505	2	4	0	0	2	0	unknown	unknown	unknow	unknown	unknown	unknown	E.coli.55989	gene	3230	E.coli.55989	gene	3230,O104.H4	gene	1141,O157.H7	gene	4033,O26.H11	gene	4174	unknown	type I-E CRISPR-associated protein Cas6/Cse3/CasE	WP	281434	651	TRUE	Derived by automated computational analysis using gene prediction method: Protein Homology.
8914	3	5	1840	2	1	0	yoaJ	inner membrane-associated protein	YP	2.79124e+06	75	FALSE	None	E.coli.55989	gene	2103	E.coli.55989	gene	2103,O104.H4	gene	2198,O157.H7	gene	2842,O26.H11	gene	2801	unknown	hypothetical protein	WP	1.38684e+06	75	FALSE	Derived by automated computational analysis using gene prediction method: Protein Homology.
3687	2	1	0	0	2	0	unknown	unknown	unknow	unknown	unknown	unknown	E.coli.O104.H4	gene	2463	E.coli.O104.H4	gene	2463	unknown	Recombination protein bet from phage origin	AFS74354.1	786	TRUE	COG0488 ATPase components of ABC transporters with duplicated ATPase domains
3762	3	6	3475	2	1	0	bioH	pimeloyl-ACP methyl ester carboxylesterase	NP	417871	771	TRUE	biotin biosynthesis; reaction prior to pimeloyl CoA	E.coli.55989	gene	4058	E.coli.55989	gene	4058,O104.H4	gene	396,O127.H6	gene	3916,O157.H7	gene	4745,O26.H11	gene	4916	unknown	pimeloyl-[acyl-carrier protein] methyl ester esterase	WP	1.06008e+06	771	TRUE	Derived by automated computational analysis using gene prediction method: Protein Homology.
6384	3	5	3682	1	2	1	yibL	ribosome-associated DUF2810 family protein	NP	418059	363	FALSE	REP272 (repetitive extragenic palindromic) element; contains 1 REP sequences	E.coli.55989	gene	4316	E.coli.55989	gene	4316,O104.H4	gene	166,O157.H7	gene	4992,O26.H11	gene	5475	unknown	DUF2810 domain-containing protein	WP	665680	363	FALSE	Derived by automated computational analysis using gene prediction method: Protein Homology.
2857	2	2	0	0	2	0	unknown	unknown	unknow	unknown	unknown	unknown	E.coli.55989	gene	5236	E.coli.55989	gene	5236,O104.H4	gene	4425	unknown	DUF535 domain-containing protein	WP	1.26021e+07	951	TRUE	Derived by automated computational analysis using gene prediction method: Protein Homology.
4750	2	6	0	0	5	0	unknown	unknown	unknow	unknown	unknown	unknown	E.coli.55989	gene	2399	E.coli.55989	gene	239955989	gene	5263,O26.H11	gene	3162,O26.H11	gene	6015,O104.H4	gene	1901,O104.H4	gene	4404	unknown	inovirus Gp2 family protein	WP	1.2602e+07	606	TRUE	Derived by automated computational analysis using gene prediction method: Protein Homology.
886	3	6	4097	2	0	0	aceB	malate synthase A	NP	418438	1602	FALSE	None	E.coli.55989	gene	4768	E.coli.55989	gene	4768,O104.H4	gene	4763,O127.H6	gene	4638,O157.H7	gene	5507,O26.H11	gene	5622	unknown	malate synthase A	WP	138879	1602	FALSE	Derived by automated computational analysis using gene prediction method: Protein Homology.
3262	2	1	0	0	2	0	unknown	unknown	unknow	unknown	unknown	unknown	E.coli.O104.H4	gene	22	E.coli.O104.H4	gene	22	unknown	hypothetical protein; putative exported protein	YP	2.41563e+06	873	TRUE	Evidence 5 : No homology to any previously reported sequences
6801	3	6	1305	2	0	0	yciS	DUF1049 family inner membrane protein, function unknown	NP	415795	309	FALSE	None	E.coli.55989	gene	1546	E.coli.55989	gene	1546,O104.H4	gene	2783,O127.H6	gene	1564,O157.H7	gene	2482,O26.H11	gene	2026	unknown	LPS assembly protein A	WP	876286	309	FALSE	Derived by automated computational analysis using gene prediction method: Protein Homology.
7086	2	1	0	0	2	0	unknown	unknown	unknow	unknown	unknown	unknown	E.coli	O26.H11	gene	3017	E.coli	O26.H11	gene	3017	unknown	hypothetical protein	WP	158976	279	FALSE	Derived by automated computational analysis using gene prediction method: Protein Homology.
2303	2	1	0	0	2	0	unknown	unknown	unknow	unknown	unknown	unknown	E.coli	O26.H11	gene	5913	E.coli	O26.H11	gene	5913	unknown	hypothetical protein	WP	1.34532e+06	1068	FALSE	Derived by automated computational analysis using gene prediction method: Protein Homology.
1060	3	5	1328	2	1	0	puuC	gamma-glutamyl-gamma-aminobutyraldehyde dehydrogenase; succinate semialdehyde dehydrogenase	NP	415816	1488	FALSE	aldehyde dehydrogenase, prefers NADP over NAD	E.coli.55989	gene	1572	E.coli.55989	gene	1572,O104.H4	gene	2760,O157.H7	gene	2455,O26.H11	gene	2051	unknown	gamma-glutamyl-gamma-aminobutyraldehyde dehydrogenase	WP	1.00912e+06	1488	FALSE	Derived by automated computational analysis using gene prediction method: Protein Homology.
7543	2	2	0	0	3	0	unknown	unknown	unknow	unknown	unknown	unknown	E.coli.O104.H4	gene	2319	E.coli.O104.H4	gene	2319,O157.H7	gene	2977	unknown	hypothetical protein	AFS74212.1	231	TRUE	None
4343	2	1	0	0	2	0	unknown	unknown	unknow	unknown	unknown	unknown	E.coli.O104.H4	gene	4042	E.coli.O104.H4	gene	4042	unknown	hypothetical protein	AFS75903.1	678	TRUE	None
1542	2	2	0	0	2	0	unknown	unknown	unknow	unknown	unknown	unknown	E.coli.55989	gene	4154	E.coli.55989	gene	4154,O104.H4	gene	304	unknown	metal RND transporter	WP	157620	1293	TRUE	with CusA, CusC and CusF is part of a cation efflux system that mediates resistance to copper and silver; Derived by automated computational analysis using gene prediction method: Protein Homology.
110	3	6	4250	2	1	0	mscM	mechanosensitive channel protein, miniconductance	NP	418583	3324	TRUE	putative periplasmic binding protein	E.coli.55989	gene	5006	E.coli.55989	gene	5006,O104.H4	gene	4574,O127.H6	gene	4817,O157.H7	gene	5683,O26.H11	gene	5859	unknown	mechanosensitive channel protein	WP	1.23681e+06	3324	TRUE	Derived by automated computational analysis using gene prediction method: Protein Homology.
8366	2	3	0	0	2	0	unknown	unknown	unknow	unknown	unknown	unknown	E.coli.55989	gene	4189	E.coli.55989	gene	4189,O157.H7	gene	4873,O26.H11	gene	5018	unknown	hypothetical protein	WP	1.30813e+06	177	FALSE	Derived by automated computational analysis using gene prediction method: Protein Homology.
2599	3	6	809	2	0	0	ybhG	putative membrane fusion protein (MFP) component of efflux pump, membrane anchor	NP	415316	999	TRUE	putative membrane protein	E.coli.55989	gene	907	E.coli.55989	gene	907,O157.H7	gene	948,O26.H11	gene	1014,O104.H4	gene	3470,O127.H6	gene	798	unknown	hypothetical protein	WP	976401	999	TRUE	Derived by automated computational analysis using gene prediction method: Protein Homology.
6586	3	6	2523	2	1	0	eutS	putative ethanol utilization carboxysome structural protein	NP	416957	336	TRUE	None	E.coli.55989	gene	2930	E.coli.55989	gene	2930,O104.H4	gene	1423,O127.H6	gene	2885,O157.H7	gene	3714,O26.H11	gene	3819	unknown	ethanolamine utilization protein EutS	WP	356956	336	TRUE	ethanolamine utilization protein; involved in the degredation of ethanolamine; Derived by automated computational analysis using gene prediction method: Protein Homology.
3155	2	1	0	0	2	0	unknown	unknown	unknow	unknown	unknown	unknown	E.coli	O26.H11	gene	294	E.coli	O26.H11	gene	294	unknown	CadC family transcriptional regulator	WP	7.72498e+07	894	TRUE	Derived by automated computational analysis using gene prediction method: Protein Homology.
7330	2	1	0	0	2	0	unknown	unknown	unknow	unknown	unknown	unknown	E.coli.O104.H4	gene	2461	E.coli.O104.H4	gene	2461	unknown	hypothetical protein	AFS74352.1	252	TRUE	None
8550	2	1	0	0	2	0	unknown	unknown	unknow	unknown	unknown	unknown	E.coli.O127.H6	gene	1625	E.coli.O127.H6	gene	1625	unknown	pump protein	WP	1.34697e+06	150	TRUE	Derived by automated computational analysis using gene prediction method: Protein Homology.
3233	3	6	4033	2	0	0	pflC	putative [formate-C-acetyltransferase 2]-activating enzyme; pyruvate formate-lyase 1-activating enzyme	NP	418387	879	FALSE	probable pyruvate formate lyase activating enzyme 2	E.coli.55989	gene	4698	E.coli.55989	gene	4698,O104.H4	gene	4828,O127.H6	gene	4570,O157.H7	gene	5438,O26.H11	gene	5555	unknown	[formate-C-acetyltransferase]-activating enzyme	WP	204101	879	FALSE	Derived by automated computational analysis using gene prediction method: Protein Homology.
4017	2	1	0	0	2	0	unknown	unknown	unknow	unknown	unknown	unknown	E.coli.55989	gene	5173	E.coli.55989	gene	5173	unknown	inovirus Gp2 family protein	WP	1.07549e+06	732	TRUE	Derived by automated computational analysis using gene prediction method: Protein Homology.
4933	3	6	2941	2	0	0	mocA	CTP:molybdopterin cytidylyltransferase	NP	417353	579	FALSE	None	E.coli.55989	gene	3369	E.coli.55989	gene	3369,O104.H4	gene	1013,O127.H6	gene	3347,O157.H7	gene	4183,O26.H11	gene	4329	unknown	molybdenum cofactor cytidylyltransferase	WP	1.27286e+06	579	FALSE	Derived by automated computational analysis using gene prediction method: Protein Homology.
5227	3	6	1060	2	0	0	ymdB	O-acetyl-ADP-ribose deacetylase; RNase III inhibitor during cold shock; putative cardiolipin synthase C regulatory subunit	NP	415563	534	FALSE	putative polyprotein	E.coli.55989	gene	1249	E.coli.55989	gene	1249,O104.H4	gene	3059,O127.H6	gene	1209,O157.H7	gene	1658,O26.H11	gene	1518	unknown	O-acetyl-ADP-ribose deacetylase	WP	857399	534	FALSE	Derived by automated computational analysis using gene prediction method: Protein Homology.
8528	3	2	596	1	1	1	hokE	toxic polypeptide, small	YP	25295.1	153	FALSE	small toxic membrane polypeptide; the corresponding mokE lacks a start codon, and the regulatory RNA sokE has not been identified	E.coli.O157.H7	gene	659	E.coli.O157.H7	gene	659	unknown	hok/gef family protein	WP	1.30398e+06	153	FALSE	Derived by automated computational analysis using gene prediction method: Protein Homology.
3855	3	6	1907	2	0	0	znuC	zinc ABC transporter ATPase	NP	416372	756	FALSE	None	E.coli.55989	gene	2176	E.coli.55989	gene	2176,O104.H4	gene	2129,O127.H6	gene	2120,O157.H7	gene	2912,O26.H11	gene	2958	unknown	Mn2+/Zn2+ABC transporter ATP-binding protein	WP	202996	756	FALSE	Derived by automated computational analysis using gene prediction method: Protein Homology.
4324	2	3	0	0	5	0	unknown	unknown	unknow	unknown	unknown	unknown	E.coli	O26.H11	gene	1348	E.coli	O26.H11	gene	1348,O26.H11	gene	2437,O26.H11	gene	4005	unknown	tail assembly protein	WP	1.28178e+07	681	FALSE	Derived by automated computational analysis using gene prediction method: Protein Homology.
4303	3	8	545	0	3	2	exoD	unknown	unknown	279	TRUE	pseudogene, DLP12 prophage; phage-type exonuclease family;Phage or Prophage Related	E.coli.55989	gene	829	E.coli.55989	gene	829,O104.H4	gene	3547,O157.H7	gene	879,O26.H11	gene	615,O157.H7	gene	1388,O157.H7	gene	3362,O26.H11	gene	3507	unknown	exonuclease	WP	186833	681	TRUE	Derived by automated computational analysis using gene prediction method: Protein Homology.
5371	3	6	1352	2	0	0	tpx	lipid hydroperoxide peroxidase	NP	415840	507	TRUE	thiol peroxidase	E.coli.55989	gene	1596	E.coli.55989	gene	1596,O104.H4	gene	2736,O127.H6	gene	1612,O157.H7	gene	2430,O26.H11	gene	2075	unknown	2-Cys peroxiredoxin	WP	84387.1	507	TRUE	Derived by automated computational analysis using gene prediction method: Protein Homology.
3541	3	2	3657	0	2	2	ysaC	unknown	unknown	102	TRUE	pseudogene	E.coli.O157.H7	gene	4967	E.coli.O157.H7	gene	4967	unknown	AraC family transcriptional regulator	WP	891843	816	TRUE	Derived by automated computational analysis using gene prediction method: Protein Homology.
5309	2	2	0	0	3	0	unknown	unknown	unknow	unknown	unknown	unknown	E.coli.55989	gene	4939	E.coli.55989	gene	4939,O104.H4	gene	4626	unknown	hypothetical protein	unknown	521	TRUE	frameshifted; Derived by automated computational analysis using gene prediction method: Protein Homology.
8798	3	5	1839	2	1	0	yoaK	inner membrane-associated protein	YP	2.79124e+06	99	FALSE	None	E.coli.55989	gene	2102	E.coli.55989	gene	2102,O127.H6	gene	2051,O157.H7	gene	2841,O26.H11	gene	2800	unknown	hypothetical protein	WP	1.21935e+06	99	FALSE	Derived by automated computational analysis using gene prediction method: Protein Homology.
-55	1	1	671	0	0	2	insH1	IS5 transposase and trans-activator	NP	415189	1017	TRUE	REP59 (repetitive extragenic palindromic) element; contains 1 REP sequences	unknown	unknown	unknown	unknown	unknown	unknown	unknown	unknown
8348	2	1	0	0	2	0	unknown	unknown	unknow	unknown	unknown	unknown	E.coli.O157.H7	gene	3930	E.coli.O157.H7	gene	3930	unknown	hypothetical protein	unknown	180	FALSE	internal stop; Derived by automated computational analysis using gene prediction method: Protein Homology.
1888	3	6	3069	2	1	0	metC	cystathionine beta-lyase, PLP-dependent	NP	417481	1188	FALSE	cystathionine beta-lyase (beta-cystathionase)	E.coli.55989	gene	3642	E.coli.55989	gene	3642,O104.H4	gene	784,O127.H6	gene	3528,O157.H7	gene	4338,O26.H11	gene	4492	unknown	cystathionine beta-lyase	WP	1.31587e+06	1188	FALSE	Derived by automated computational analysis using gene prediction method: Protein Homology.
3439	3	6	93	2	0	0	ftsQ	divisome assembly protein, membrane anchored protein involved in growth of wall at septum	NP	414635	831	FALSE	cell division protein; ingrowth of wall at septum	E.coli.55989	gene	94	E.coli.55989	gene	94,O104.H4	gene	4228,O127.H6	gene	101,O157.H7	gene	100,O26.H11	gene	97	unknown	cell division protein FtsQ	WP	75744.1	831	FALSE	involved in septum formation; Derived by automated computational analysis using gene prediction method: Protein Homology.
4306	3	6	2635	2	1	0	rnc	RNase III	NP	417062	681	TRUE	RNase III, ds RNA	E.coli.55989	gene	3049	E.coli.55989	gene	3049,O104.H4	gene	1310,O127.H6	gene	3040,O157.H7	gene	3834,O26.H11	gene	3937	unknown	ribonuclease 3	WP	1.06834e+06	681	TRUE	Derived by automated computational analysis using gene prediction method: Protein Homology.
7144	3	6	2317	2	0	0	pmrD	inactive two-component system connector protein	NP	416762	267	TRUE	an active Salmonella PmrD ortholog blocks dephosphorylation of PmrA(BasR) by PmrB(BasS)	E.coli.O127.H6	gene	2573	E.coli.O127.H6	gene	257355989	gene	2682,O104.H4	gene	1637,O157.H7	gene	3523,O26.H11	gene	3548	unknown	signal transduction protein PmrD	WP	1.2579e+07	273	TRUE	with BasR regulates genes involved in polymyxin resistance; Derived by automated computational analysis using gene prediction method: Protein Homology.
2029	3	6	2862	2	0	0	fucO	L-1,2-propanediol oxidoreductase	NP	417279	1149	TRUE	None	E.coli.55989	gene	3278	E.coli.55989	gene	3278,O104.H4	gene	1095,O127.H6	gene	3279,O157.H7	gene	4082,O26.H11	gene	4220	unknown	lactaldehyde reductase	WP	13588.1	1149	TRUE	Derived by automated computational analysis using gene prediction method: Protein Homology.
8233	2	1	0	0	2	0	unknown	unknown	unknow	unknown	unknown	unknown	E.coli.O127.H6	gene	4248	E.coli.O127.H6	gene	4248	unknown	hypothetical protein	WP	1.30159e+06	186	TRUE	Derived by automated computational analysis using gene prediction method: Protein Homology.
8674	2	4	0	0	3	0	unknown	unknown	unknow	unknown	unknown	unknown	E.coli.55989	gene	4893	E.coli.55989	gene	4893,O127.H6	gene	4779,O157.H7	gene	5643,O26.H11	gene	5755	unknown	glutamate decarboxylase	unknown	129	FALSE	incomplete; partial in the middle of a contig; missing start; Derived by automated computational analysis using gene prediction method: Protein Homology.
-70	1	1	1157	0	0	2	ymfI	e14 prophage; uncharacterized protein	NP	415661	342	FALSE	None	unknown	unknown	unknown	unknown	unknown	unknown	unknown	unknown
-8	1	1	186	0	0	2	tilS	tRNA(Ile)-lysidine synthetase	NP	414730	1299	FALSE	REP15 (repetitive extragenic palindromic) element; contains 1 REP sequences	unknown	unknown	unknown	unknown	unknown	unknown	unknown	unknown
1591	3	6	3713	1	1	1	waaA	3-deoxy-D-manno-octulosonic-acid transferase (KDO transferase)	NP	418090	1278	FALSE	None	E.coli.55989	gene	4348	E.coli.55989	gene	4348,O104.H4	gene	136,O127.H6	gene	4153,O157.H7	gene	5025,O26.H11	gene	5442	unknown	3-deoxy-D-manno-octulosonic acid transferase	WP	891571	1278	FALSE	Derived by automated computational analysis using gene prediction method: Protein Homology.
6014	3	6	1978	2	1	0	yedD	lipoprotein	NP	416438	414	TRUE	None	E.coli.55989	gene	2296	E.coli.55989	gene	2296,O104.H4	gene	1993,O157.H7	gene	3016,O26.H11	gene	3078,O127.H6	gene	2189	unknown	lipoprotein	WP	1.29564e+06	414	TRUE	Derived by automated computational analysis using gene prediction method: Protein Homology.
3562	3	6	1868	2	0	0	rlmA	23S rRNA m(1)G745 methyltransferase, SAM-dependent	NP	416336	810	TRUE	None	E.coli.55989	gene	2136	E.coli.55989	gene	2136,O104.H4	gene	2169,O127.H6	gene	2079,O157.H7	gene	2873,O26.H11	gene	2834	unknown	23S rRNA (guanine(745)-N(1))-methyltransferase	WP	10107.1	810	TRUE	Derived by automated computational analysis using gene prediction method: Protein Homology.
1264	3	6	3007	2	0	0	galP	D-galactose transporter	NP	417418	1395	FALSE	galactose-proton symport of transport system	E.coli.55989	gene	3449	E.coli.55989	gene	3449,O104.H4	gene	944,O127.H6	gene	3418,O157.H7	gene	4260,O26.H11	gene	4413	unknown	galactose-proton symporter	WP	1.1123e+06	1395	FALSE	Derived by automated computational analysis using gene prediction method: Protein Homology.
6940	2	1	0	0	2	0	unknown	unknown	unknow	unknown	unknown	unknown	E.coli.O104.H4	gene	3229	E.coli.O104.H4	gene	3229	unknown	hypothetical protein	AFS75109.1	294	TRUE	None
97	3	6	1129	2	0	0	mfd	transcription-repair coupling factor	NP	415632	3447	TRUE	transcription-repair coupling factor; mutation frequency decline	E.coli.55989	gene	1320	E.coli.55989	gene	1320,O104.H4	gene	2991,O127.H6	gene	1282,O157.H7	gene	1730,O26.H11	gene	1589	unknown	transcription-repair coupling factor	WP	1.29755e+06	3447	TRUE	Derived by automated computational analysis using gene prediction method: Protein Homology.
2995	2	1	0	0	2	0	unknown	unknown	unknow	unknown	unknown	unknown	E.coli	O26.H11	gene	1346	E.coli	O26.H11	gene	1346	unknown	phage antirepressor Ant	WP	1.43233e+06	924	FALSE	Derived by automated computational analysis using gene prediction method: Protein Homology.
7719	2	1	0	0	2	0	unknown	unknown	unknow	unknown	unknown	unknown	E.coli.O157.H7	gene	1275	E.coli.O157.H7	gene	1275	unknown	hypothetical protein	WP	7.15251e+07	219	TRUE	Derived by automated computational analysis using gene prediction method: Protein Homology.
3196	3	4	2465	1	2	1	xapR	transcriptional activator of xapAB	NP	416900	885	TRUE	regulator for xapA	E.coli.55989	gene	2881	E.coli.55989	gene	2881,O104.H4	gene	1472,O26.H11	gene	3770	unknown	LysR family transcriptional regulator	WP	1.38696e+06	885	TRUE	Derived by automated computational analysis using gene prediction method: Protein Homology.
[truncated: 7,954 more rows]
[truncated: 53 more columns]

## Sheet: E.coli.sim.add.edge
Table of edges in the 5 E. coli genome pangenome network
[truncated: 11,788 more rows]

[truncated: 2 more sheets: 760sample.notips.add.node, 760sample.notips.classify.edge]
